# Supplementary material for: Effect of DHA-Enriched Phospholipids from Fish Roe on Rat Fecal Metabolites: Untargeted Metabolomic Analysis
Source: Foods. 2023 Apr 18;12(8):1687. doi: 10.3390/foods12081687 (PMC10137559; doi:10.3390/foods12081687)
Supplement: Supplementary file 1 [file foods-12-01687-s001.zip]

Archive with 1 entries (1 files):
- foods-2252775-supplementary.xlsx
