# Supplementary material for: Effect of DHA-Enriched Phospholipids from Fish Roe on Rat Fecal Metabolites: Untargeted Metabolomic Analysis
Source: Foods. 2023 Apr 18;12(8):1687. doi: 10.3390/foods12081687 (PMC10137559; doi:10.3390/foods12081687)
Supplement: Supplementary file 1 [file foods-12-01687-s001.zip › foods-2252775-supplementary.xlsx]

## Sheet: M_K
Alignment ID	Average Rt(min)	Quant mass	Metabolite name	Total score	HMDB	Super Class	Class	Sub Class	VIP	P-value	adj.P-value	log2(FC)	FC	average(M)	average(K)	M1	M2	M3	M4	M5	M6	K1	K2	K3	K4	K5	K6
754	31.666	267	4-hydroxymandelic acid	72.8	HMDB0000822	Benzenoids	Phenols	1-hydroxy-2-unsubstituted benzenoids	2.47566	0.0487917	0.122137	-5.42321	0.023305	0.000663682	0.0284781	0.000893661	0.000609987	0.000733923	0.000679827	0.000612299	0.000452395	0.0676779	0.0290809	0.0633751	0.00342572	0.00351511	0.00379364
376	17.616	267	3-hydroxybenzoic acid	98.2	HMDB0002466	Benzenoids	Benzene and substituted derivatives	Benzoic acids and derivatives	2.38832	0.00651151	0.0257803	-3.902	0.0668929	0.000250041	0.00373793	0.00024315	0.000288143	0.000282041	0.000266931	0.000175644	0.000244335	0.00253768	0.00327169	0.00118559	0.00841309	0.00280225	0.00421728
147	7.943	173	Caproic acid	98.6	HMDB0000535	Lipids and lipid-like molecules	Fatty Acyls	Fatty acids and conjugates	2.31748	0.0160872	0.0507466	-3.82967	0.0703323	0.00117738	0.0167403	0.00142189	0.00137887	0.0011611	0.00106513	0.00106725	0.00097005	0.0088377	0.0143516	0.00581107	0.0402344	0.00762834	0.0235784
577	25.648	239	Cholesterol	71.2	HMDB0000067	Lipids and lipid-like molecules	Steroids and steroid derivatives	Cholestane steroids	2.60201	1.2941e-05	0.000456465	-3.79889	0.0718489	0.0012539	0.0174519	0.000991265	0.0035851	0.00146255	0.0012586	0.000105744	0.000120146	0.020751	0.0161233	0.0254196	0.0136915	0.0163838	0.0123423
758	31.808	125	1-methyladenosine	69.6	HMDB0003331	Nucleosides, nucleotides, and analogues	Purine nucleosides	Unclassified	2.07907	0.0253407	0.0733746	-3.74968	0.074342	0.0006196	0.00833445	0.000479409	0.000508037	0.000917865	0.000499091	0.000766359	0.000546838	0.00137386	0.00725619	0.0170457	0.0018935	0.00508799	0.0173495
886	35.227	397	Behenic acid	48.8	HMDB0000944	Lipids and lipid-like molecules	Fatty Acyls	Fatty acids and conjugates	2.08673	0.00219694	0.0125355	-3.00191	0.124835	0.00161898	0.0129689	0.000329505	0.00250453	0.00181186	0.00192752	0.00130548	0.00183497	0.0190146	0.0114257	0.0225571	0.0108338	0.0103069	0.00367554
175	9.127	202	3-methyl-2-ketobutyric acid	91.3					2.09022	1.66354e-05	0.000537877	-2.73831	0.14986	0.000209347	0.00139695	0.000202044	0.000434394	0.000183837	0.000104444	7.74518e-05	0.00025391	0.00116876	0.00120364	0.00102355	0.00164897	0.00135677	0.00198
160	8.682	89	alpha-Ketoisovaleric acid	90.1	HMDB0000019	Organic acids and derivatives	Keto acids and derivatives	Short-chain keto acids and derivatives	2.08094	2.29316e-05	0.000624643	-2.73496	0.150209	0.000832107	0.00553966	0.000654764	0.00144088	0.000945612	0.000866321	0.000136397	0.000948667	0.00533574	0.00475382	0.00464327	0.00657045	0.00392905	0.00800561
138	7.615	174	Pyruvic acid	96.7	HMDB0000243	Organic acids and derivatives	Keto acids and derivatives	Alpha-keto acids and derivatives	2.02906	8.69459e-06	0.000374833	-2.52838	0.173333	0.003028	0.0174692	0.000758046	0.00535005	0.00410183	0.00386877	0.00145168	0.00263759	0.0206132	0.0149815	0.0164815	0.0169324	0.0124957	0.0233112
332	15.812	247	Citramalic acid	86.5	HMDB0000426	Lipids and lipid-like molecules	Fatty Acyls	Fatty acids and conjugates	1.8508	0.00167882	0.0106784	-2.38352	0.191641	0.000115582	0.000603116	8.31224e-05	0.000162521	0.000138312	0.000112809	9.65025e-05	0.000100226	0.000557042	0.000529811	0.000252772	0.000888678	0.00041155	0.000978844
477	22.119	277	Indoxyl sulfate	75.5	HMDB0000682	Organic acids and derivatives	Organic sulfuric acids and derivatives	Arylsulfates	1.853	0.00413156	0.0186401	-2.36891	0.193592	0.00129769	0.00670322	0.00233951	0.000716614	0.00141875	0.00148849	0.00122025	0.000602517	0.00511119	0.00595562	0.00834069	0.0129519	0.00492581	0.00293413
211	10.538	200	Ketoleucine	94.7	HMDB0000695	Organic acids and derivatives	Keto acids and derivatives	Short-chain keto acids and derivatives	1.91498	0.000146648	0.00247389	-2.33137	0.198695	0.00139815	0.00703664	0.000897797	0.00280144	0.00143164	0.00106336	0.000574921	0.00161972	0.00575763	0.00603733	0.00553754	0.00805307	0.00573289	0.0111014
380	18.019	147	Oxoglutaric acid	90.8	HMDB0000208	Organic acids and derivatives	Keto acids and derivatives	Gamma-keto acids and derivatives	1.87209	0.000303511	0.00406077	-2.29255	0.204115	0.0080221	0.0393019	0.0075574	0.0106199	0.00913847	0.00879039	0.00470118	0.00732524	0.0386888	0.0339294	0.0312517	0.0545298	0.0205197	0.056892
655	28.78	306	3-arylcarbonyl-alanine	66.4					1.70306	0.00163941	0.0106015	-2.15267	0.224896	0.0131191	0.0583341	0.0110826	0.00588831	0.0167042	0.0160074	0.00595809	0.0230742	0.0717329	0.0506046	0.0253947	0.0376066	0.0930907	0.0715754
297	14.188	261	Glutaric acid	95.8	HMDB0000661	Organic acids and derivatives	Carboxylic acids and derivatives	Dicarboxylic acids and derivatives	1.87352	1.82428e-05	0.000544478	-2.07588	0.237191	0.000978942	0.00412724	0.00262221	0.00160463	0.000438871	0.00044664	0.000378769	0.000382525	0.00407601	0.00361361	0.00422681	0.00448057	0.0037663	0.00460013
301	14.264	104	Malonic acid	79	HMDB0000691	Organic acids and derivatives	Carboxylic acids and derivatives	Dicarboxylic acids and derivatives	1.67913	0.000997326	0.0075875	-1.96605	0.255952	0.00166914	0.00652131	0.00191222	0.00274548	0.00141177	0.00138983	0.000968284	0.00158728	0.00819878	0.00562014	0.00774981	0.00372623	0.00388125	0.00995167
431	20.124	258	Isomaltose	69.6	HMDB0002923	Organic oxygen compounds	Organooxygen compounds	Carbohydrates and carbohydrate conjugates	1.7322	8.38937e-06	0.000374833	-1.95472	0.257971	0.00250551	0.00971239	0.000989884	0.00216062	0.0028559	0.00345972	0.00292267	0.00264427	0.0068412	0.00847485	0.00948084	0.00984496	0.0121321	0.0115005
526	24.018	290	N-acetyl-5-hydroxytryptamine	79.1	HMDB0001238	Organoheterocyclic compounds	Indoles and derivatives	Hydroxyindoles	1.61772	0.00693649	0.0266471	-1.91306	0.265528	0.00185044	0.00696888	0.00123301	0.00171704	0.00254516	0.00275704	0.00154126	0.00130911	0.00703739	0.00597334	0.00341856	0.00734695	0.0043106	0.0137265
499	22.906	290	2,8-dihydroxyquinoline	81.5					1.62315	0.0019731	0.0119619	-1.91228	0.265673	0.00305829	0.0115115	0.00100634	0.00270869	0.00447017	0.00428327	0.00145945	0.00442184	0.010177	0.010032	0.00503126	0.013054	0.0194928	0.011282
260	12.385	147	Butanedioic acid	94.9					1.70444	7.70767e-06	0.000374833	-1.85426	0.276574	0.050684	0.183257	0.041559	0.0504915	0.0646574	0.0681504	0.0292162	0.0500298	0.21137	0.159821	0.196656	0.213379	0.196906	0.121409
627	27.874	202	Indole-3-propionic acid	87.5	HMDB0002302	Organoheterocyclic compounds	Indoles and derivatives	Indolyl carboxylic acids and derivatives	1.58795	0.00180857	0.0113181	-1.77852	0.291482	0.00426832	0.0146435	0.00583378	0.00637364	0.00359904	0.00418353	0.00230253	0.00331742	0.0143035	0.0130183	0.00811542	0.0247338	0.0171537	0.0105364
703	30.082	342	Trehalose-6-phosphate	73.9	HMDB0001124	Organic oxygen compounds	Organooxygen compounds	Carbohydrates and carbohydrate conjugates	1.62857	0.00020587	0.00307221	-1.76957	0.293296	0.0121612	0.0414641	0.0163685	0.0144894	0.0113271	0.011011	0.00578566	0.0139859	0.0550206	0.0367129	0.0507788	0.0499091	0.02553	0.0308331
907	35.81	268	Adenosine-5-monophosphate	65.8	HMDB0000045	Nucleosides, nucleotides, and analogues	Purine nucleotides	Purine ribonucleotides	1.68385	3.47707e-08	1.3491e-05	-1.76845	0.293523	0.0528848	0.180172	0.0772239	0.0470323	0.0522163	0.0530087	0.0467545	0.0410729	0.18198	0.16542	0.209354	0.183758	0.164269	0.176252
732	30.958	408	Beta-tocopherol	54.9	HMDB0006335	Lipids and lipid-like molecules	Prenol lipids	Quinone and hydroquinone lipids	1.64532	1.34856e-07	2.6162e-05	-1.72058	0.303426	0.00214626	0.00707342	0.00142774	0.00139709	0.00248983	0.00232118	0.00225148	0.00299027	0.00670621	0.00639279	0.00678878	0.00764605	0.00672918	0.00817754
382	18.116	103	D-fructose	88.9	HMDB0000660	Organic oxygen compounds	Organooxygen compounds	Carbohydrates and carbohydrate conjugates	1.54641	0.000974967	0.00758045	-1.70902	0.305868	0.00254314	0.0083145	0.00106241	0.00269761	0.0033024	0.00372002	0.00202664	0.00244977	0.00924417	0.00716331	0.0112694	0.0092506	0.00300341	0.00995611
625	27.851	358	Saccharopine	57	HMDB0000279	Organic acids and derivatives	Carboxylic acids and derivatives	Amino acids, peptides, and analogues	1.57091	1.07832e-05	0.000418386	-1.58748	0.332752	0.00128115	0.00385015	0.000611562	0.00113002	0.00130966	0.00156199	0.00181672	0.00125691	0.0035793	0.00330014	0.00509538	0.00391001	0.00333728	0.00387881
327	15.578	143	Pentane-1,2,5-triol	87.5					1.48051	0.00322155	0.0159859	-1.5851	0.333302	0.000701288	0.00210406	0.000469517	0.000794634	0.000646622	0.00071657	0.000894977	0.000685406	0.00227078	0.00189859	0.00341852	0.00269263	0.00119367	0.00115018
817	33.662	204	Nicotianamine	82.3					1.30166	0.00838918	0.031	-1.5383	0.344291	0.00418834	0.0121651	0.00228173	0.00359892	0.00118102	0.0068946	0.00756141	0.00361235	0.0126428	0.0108397	0.00289213	0.0189283	0.0120011	0.0156868
384	18.161	91	Phenylpyruvic acid	75.9	HMDB0000205	Benzenoids	Benzene and substituted derivatives	Phenylpyruvic acid derivatives	1.39078	0.0039513	0.0183957	-1.50132	0.353229	0.000426449	0.00120729	0.000462741	0.000613857	0.000464721	0.000358755	0.000269999	0.000388622	0.00146395	0.0010395	0.00101039	0.00133816	0.000454043	0.00193768
620	27.678	268	3,4-dihydroxyphenylbutyric acid	69.6					1.40433	0.000852676	0.00719214	-1.39027	0.381494	0.0252943	0.0663033	0.0264144	0.015449	0.0279173	0.0290404	0.0231096	0.029835	0.0717191	0.0586753	0.0493478	0.097609	0.0412718	0.0791967
305	14.394	104	Benzenepropanoic acid	98.3	HMDB0000764	Phenylpropanoids and polyketides	Phenylpropanoic acids	Unclassified	1.75156	0.0365758	0.0985516	-1.38937	0.381732	0.0114504	0.0299958	0.0331821	0.0177932	0.00037219	0.000238285	0.0162901	0.00082631	0.0212046	0.0262875	0.0140833	0.0377536	0.028943	0.0517027
412	19.415	303	Dehydroascorbic acid	76.8	HMDB0001264	Organoheterocyclic compounds	Lactones	Gamma butyrolactones	1.3952	0.00357849	0.0171414	-1.38558	0.382734	0.000157306	0.000411007	4.78803e-06	0.000100237	0.000248821	0.000282607	0.000168225	0.000139161	0.000426383	0.000352304	0.000216385	0.000380266	0.000494312	0.000596391
747	31.441	217	Pseudo uridine	83.6	HMDB0000767	Nucleosides, nucleotides, and analogues	Nucleoside and nucleotide analogues	Unclassified	1.40631	0.00203963	0.0119905	-1.3816	0.383793	0.0330329	0.0860696	0.0622067	0.0306533	0.0295449	0.0290766	0.0218939	0.0248218	0.0841752	0.0760848	0.0623453	0.134237	0.0597526	0.0998231
659	28.995	463	Glycero-d-gulo-heptose	80					1.34431	0.00325983	0.0159859	-1.31397	0.402211	0.00131146	0.00326062	0.00125797	0.00265491	0.00093331	0.00077782	0.000928479	0.00131627	0.00443835	0.00279483	0.0019349	0.00337224	0.00255167	0.00447173
178	9.246	177	3-hydroxypropionic acid	88.8	HMDB0000700	Organic acids and derivatives	Hydroxy acids and derivatives	Beta hydroxy acids and derivatives	1.21346	0.0138534	0.0455518	-1.29628	0.407174	0.00104477	0.0025659	0.00066791	0.00133903	0.00144743	0.000846968	0.000929544	0.00103773	0.00109524	0.00223952	0.0021668	0.00291653	0.00473947	0.00223786
632	28.043	365	2,5-dihydroxy-1h-indole	86.5					1.32754	0.00158741	0.0106015	-1.25685	0.418456	0.00789328	0.0188629	0.00796619	0.0124864	0.00854731	0.00883614	0.00560604	0.0039176	0.0171985	0.0166062	0.0158241	0.0252669	0.0260136	0.0122679
300	14.231	154	Biphenyl	82.1	HMDB0034437	Benzenoids	Benzene and substituted derivatives	Biphenyls and derivatives	1.23837	0.00891911	0.0321123	-1.2331	0.425404	0.00444077	0.0104389	0.00310695	0.00413893	0.0049815	0.00491462	0.00407697	0.00542564	0.00696202	0.00915094	0.0158576	0.00767345	0.00667037	0.0163193
403	19.113	261	2-hydroxyadipic acid	77.4	HMDB0000321	Lipids and lipid-like molecules	Fatty Acyls	Fatty acids and conjugates	1.18095	0.023706	0.0696813	-1.19124	0.437926	0.00021157	0.000483117	0.000176747	0.000150354	0.000259775	0.000268277	0.000171119	0.000243147	0.000469703	0.000421464	0.000242655	0.000953198	0.000362951	0.000448733
438	20.447	187	D-ribose	82.1	HMDB0000283	Organic oxygen compounds	Organooxygen compounds	Carbohydrates and carbohydrate conjugates	1.33564	0.000288613	0.00399935	-1.18318	0.440381	0.000338309	0.00076822	0.00028064	0.00030877	0.000382792	0.000410635	0.000316991	0.000330029	0.000693523	0.000669605	0.000617178	0.00113297	0.000702764	0.000793281
272	12.908	241	Uracil	99.6	HMDB0000300	Organoheterocyclic compounds	Diazines	Pyrimidines and pyrimidine derivatives	1.28579	0.00146529	0.0101524	-1.17663	0.442382	0.0424625	0.0959859	0.0560829	0.0473588	0.040363	0.0400066	0.0318924	0.0390712	0.0900297	0.084726	0.0859349	0.10336	0.0629025	0.148962
521	23.876	264	Adenine	92.4	HMDB0000034	Organoheterocyclic compounds	Imidazopyrimidines	Purines and purine derivatives	1.23056	0.00123177	0.00901751	-1.10491	0.464932	0.0171957	0.0369854	0.0145963	0.0166665	0.0261392	0.0212332	0.0168132	0.00772574	0.0303033	0.0335816	0.0305444	0.0310722	0.0509643	0.0454464
17	5.334	145	2-hydroxypentanoic acid	87.9	HMDB0001863	Lipids and lipid-like molecules	Fatty Acyls	Fatty acids and conjugates	1.21879	0.00312052	0.0159583	-1.08786	0.470459	0.197084	0.418918	0.259945	0.25256	0.150796	0.162664	0.206991	0.149546	0.415102	0.359073	0.370222	0.645947	0.256968	0.466197
847	34.338	179	1-monoolein	61.6	HMDB0011567	Lipids and lipid-like molecules	Glycerolipids	Monoradylglycerols	1.30203	6.59878e-07	8.53443e-05	-1.08277	0.47212	0.00648681	0.0137398	0.00434839	0.00725031	0.0076534	0.00619003	0.007242	0.00623677	0.0145988	0.0127713	0.0150355	0.0128863	0.0144868	0.0126597
312	14.618	160	Aspartate	94.4	HMDB0062186	Organic acids and derivatives	Carboxylic acids and derivatives	Amino acids, peptides, and analogues	1.07701	0.0473504	0.121511	-1.06625	0.477559	0.0182041	0.038119	0.0347634	0.0274857	0.0108597	0.00926255	0.00758658	0.0192665	0.0719249	0.0328152	0.0374899	0.0189398	0.0252891	0.042255
661	29.037	357	Ribulose-5-phosphate	69.1	HMDB0000618	Organooxygen compounds	Carbohydrates and carbohydrate conjugates	Monosaccharides	1.09557	0.0108053	0.036456	-1.02613	0.491024	0.00149407	0.00304275	0.00298467	0.00124876	0.000503983	0.00144504	0.00144825	0.00133369	0.00237486	0.00260809	0.00180058	0.00373379	0.00369852	0.0040407
341	16.298	331	Alloxanoic acid	79.6					1.01979	0.0183789	0.0570481	-0.97129	0.51005	0.00026396	0.000517519	0.000290021	0.000272907	0.000313433	0.000320011	0.000183716	0.000203674	0.000302223	0.0004436	0.000294807	0.000836526	0.000561412	0.000666544
420	19.82	191	Glucoheptulose	82.1	HMDB0029935	Organic oxygen compounds	Organooxygen compounds	Carbohydrates and carbohydrate conjugates	1.21433	1.41414e-06	0.000137171	-0.968232	0.511132	0.0025118	0.00491419	0.00252131	0.00209262	0.00216931	0.00237641	0.00278617	0.00312499	0.00537411	0.00486367	0.00433964	0.00528385	0.00514617	0.00447772
572	25.52	309	2-methyl-3,5-dihydroxy-4-pyridinecarboxylic acid	90.6					1.10753	0.0144365	0.046678	-0.957605	0.514911	0.0118092	0.0229344	0.0111347	0.0108763	0.0133808	0.0137483	0.0106675	0.0110475	0.0169763	0.0200582	0.0178634	0.0412484	0.0198686	0.0215913
158	8.541	116	L-alanine	95.8	HMDB0000161	Organic acids and derivatives	Carboxylic acids and derivatives	Amino acids, peptides, and analogues	1.15	0.00210688	0.012201	-0.952181	0.51685	0.362187	0.700757	0.401469	0.643764	0.335169	0.308361	0.183854	0.300502	0.858242	0.617049	0.585493	0.621609	0.649778	0.872371
166	8.984	131	2-hydroxybutyric acid	94.6	HMDB0000008	Organic acids and derivatives	Hydroxy acids and derivatives	Alpha hydroxy acids and derivatives	1.15033	0.000141273	0.00247389	-0.932891	0.523808	0.00230848	0.00440712	0.00252616	0.00316272	0.00257553	0.00168564	0.00158	0.00232085	0.00470554	0.00421	0.00343648	0.00404252	0.00500262	0.00504555
609	27.068	353	Xanthine	87.1	HMDB0000292	Organoheterocyclic compounds	Imidazopyrimidines	Purines and purine derivatives	1.12652	0.00131186	0.00942597	-0.918554	0.529039	0.341149	0.644847	0.523144	0.39391	0.280023	0.273368	0.245472	0.330977	0.620662	0.568349	0.612544	0.758581	0.469948	0.838998
172	9.067	152	3-pyridinol	92.1					1.14316	0.000131342	0.0024267	-0.91853	0.529048	0.00291834	0.00551621	0.00260346	0.00296609	0.00355785	0.0022196	0.00295153	0.00321151	0.00623257	0.00479283	0.00579113	0.00450498	0.00691729	0.00485848
767	32.059	237	Hexose-6-phosphate	63.9					1.09469	0.00366969	0.0173639	-0.915041	0.530329	0.00209547	0.00395126	0.00128571	0.000638024	0.00294836	0.00316576	0.00215033	0.0023846	0.00321297	0.00371948	0.00485186	0.00469573	0.00319949	0.00402801
336	16.019	254	N-acetyl-d-tryptophan	73.8	HMDB0013713	Organic acids and derivatives	Carboxylic acids and derivatives	Amino acids, peptides, and analogues	1.16031	2.41486e-05	0.000624643	-0.90057	0.535675	0.000187594	0.000350201	0.00016247	0.000162802	0.000202039	0.000182383	0.000156203	0.000259667	0.000319557	0.000306159	0.000345124	0.000386235	0.000341998	0.000402134
299	14.221	255	Thymine	95.6	HMDB0000262	Organoheterocyclic compounds	Diazines	Pyrimidines and pyrimidine derivatives	1.0172	0.00906815	0.0321123	-0.896813	0.537072	0.010674	0.0198744	0.0108725	0.0139683	0.0128675	0.0110288	0.0070935	0.00821329	0.0207857	0.0176573	0.0265631	0.0202555	0.00856848	0.0254163
512	23.457	310	Udp-n-acetylglucosamine	78.4					1.04881	0.0049975	0.0210764	-0.877569	0.544284	0.00141276	0.00259562	0.00147218	0.0011999	0.00170041	0.00158147	0.000910614	0.00161196	0.00344461	0.00229372	0.00237587	0.00336187	0.00142641	0.00267126
490	22.474	314	Uridine-5'-monophosphate	75.7	HMDB0000288	Nucleosides, nucleotides, and analogues	Pyrimidine nucleotides	Pyrimidine ribonucleotides	1.09349	0.000217402	0.00312415	-0.840471	0.558461	0.00474576	0.00849792	0.00293202	0.00408649	0.00594419	0.00570242	0.0047891	0.00502032	0.00684804	0.00742822	0.0100953	0.00862394	0.00933222	0.00865977
322	15.308	218	Homoserine	92	HMDB0000719	Organic acids and derivatives	Carboxylic acids and derivatives	Amino acids, peptides, and analogues	1.03601	0.00251625	0.0141493	-0.816084	0.567982	0.00292876	0.00515643	0.00423008	0.00253209	0.002634	0.00269339	0.00246455	0.00301844	0.00456313	0.0045203	0.00410961	0.00623746	0.00445977	0.00704834
381	18.054	142	Hexane-1,3-dicarboxylic acid	83.5					1.00364	0.00829592	0.0309502	-0.79694	0.575568	0.00540672	0.0093937	0.00666491	0.00735877	0.00532209	0.00583764	0.00298269	0.00427421	0.0113064	0.0082206	0.0121412	0.0113507	0.00624571	0.00709762
541	24.382	331	Sebacic acid	80.7	HMDB0000792	Lipids and lipid-like molecules	Fatty Acyls	Fatty acids and conjugates	1.05001	0.00064614	0.00642827	-0.781246	0.581864	0.00180331	0.0030992	0.00211779	0.00131192	0.00193556	0.00192637	0.0016936	0.00183463	0.00317782	0.00271614	0.00266442	0.00422186	0.00273803	0.0030769
139	7.646	151	Phenol	86.6	HMDB0000228	Benzenoids	Phenols	1-hydroxy-4-unsubstituted benzenoids	1.04286	5.25148e-06	0.000374833	-0.70841	0.611994	0.00120421	0.00196768	0.00105556	0.00136284	0.00108999	0.00126218	0.00139952	0.00105518	0.00192947	0.00195279	0.00217326	0.00183682	0.00210239	0.00181138
928	36.273	268	7-hydroxynicotinic acid	51.3					1.04852	0.00312585	0.0159583	0.85887	1.81362	0.018644	0.01028	0.0113953	0.0144546	0.0237315	0.0235515	0.0184358	0.0202955	0.00994033	0.00905075	0.00914817	0.00893064	0.0138224	0.0107879
611	27.146	117	Palmitic acid	99.9	HMDB0000220	Lipids and lipid-like molecules	Fatty Acyls	Fatty acids and conjugates	1.04829	0.00202737	0.0119905	0.868498	1.82576	0.363753	0.199234	0.419628	0.445623	0.325602	0.33638	0.207591	0.447693	0.17173	0.182187	0.253362	0.193342	0.199079	0.195701
637	28.218	205	N-acetyl-d-glucosamine	94	HMDB0000215	Organic oxygen compounds	Organooxygen compounds	Carbohydrates and carbohydrate conjugates	1.03805	0.0476747	0.121511	0.912513	1.88232	0.025777	0.0136943	0.0152703	0.0416354	0.0264604	0.0315808	0.0168721	0.022843	0.0062617	0.0118637	0.0035261	0.0154076	0.0173297	0.0277767
326	15.543	255	Octadecylglycerol	77.1	HMDB0011143	Lipids and lipid-like molecules	Glycerolipids	Monoradylglycerols	1.18264	0.00010741	0.00208376	0.914589	1.88503	0.000663461	0.000351963	0.000815639	0.00059182	0.000563309	0.000640334	0.000590852	0.000778811	0.00033986	0.000327711	0.000284832	0.000333144	0.000357016	0.000469213
628	27.912	173	Methyl n-acetyl-d-galactosamine	92.4					1.09489	0.000552076	0.00595016	0.915892	1.88674	0.0202653	0.0107409	0.0117777	0.0228607	0.0202775	0.0212798	0.0206453	0.0247506	0.0129039	0.00946411	0.010185	0.0117731	0.00935938	0.0107599
344	16.451	174	N-acetylputrescine	88.1	HMDB0002064	Organic acids and derivatives	Carboximidic acids and derivatives	Carboximidic acids	1.14505	0.00161198	0.0106015	0.930683	1.90618	0.0822392	0.0431435	0.118235	0.0738767	0.0689151	0.0685192	0.06595	0.0979398	0.0434563	0.0369943	0.0438761	0.0405682	0.037348	0.0566182
318	14.956	257	2-deoxytetronic acid	78.1	HMDB0000337	Organic acids and derivatives	Hydroxy acids and derivatives	Beta hydroxy acids and derivatives	1.18068	0.000401639	0.00486987	0.944944	1.92511	0.00059924	0.000311275	0.000812136	0.000495525	0.000497601	0.00052344	0.000555043	0.000711695	0.000309281	0.000295842	0.000296929	0.00031484	0.000278442	0.000372317
443	20.704	259	L-threo-2-pentulose	81.8	HMDB0000751	Organic oxygen compounds	Organooxygen compounds	Carbohydrates and carbohydrate conjugates	1.17606	0.000186934	0.00290121	0.956201	1.94019	0.000714457	0.00036824	0.000680899	0.000600141	0.000709239	0.000740123	0.000682309	0.000874031	0.000443467	0.000330322	0.000168012	0.000372785	0.000384582	0.000510271
702	29.983	117	Stearic acid	83.2	HMDB0000827	Lipids and lipid-like molecules	Fatty Acyls	Fatty acids and conjugates	1.05137	0.00494223	0.0210724	0.978483	1.97039	0.168381	0.0854555	0.185468	0.120871	0.202874	0.230708	0.0865331	0.18383	0.102955	0.0797849	0.0886335	0.106652	0.0655414	0.0691653
338	16.131	174	Serotonin	91.7	HMDB0000259	Organoheterocyclic compounds	Indoles and derivatives	Tryptamines and derivatives	1.1607	0.00282195	0.015532	0.979091	1.97122	0.0269945	0.0136943	0.0408208	0.0241681	0.021784	0.0220053	0.0209337	0.0322551	0.0141675	0.0117388	0.0139657	0.0127755	0.011532	0.0179862
207	10.425	169	Erythrose	80.4	HMDB0002649	Organic oxygen compounds	Organooxygen compounds	Carbohydrates and carbohydrate conjugates	1.18198	0.000100151	0.00204518	0.990098	1.98632	0.000458887	0.000231024	0.000369809	0.000429769	0.000513803	0.000463702	0.000508685	0.000467551	0.000116877	0.000265957	0.000184685	0.00030609	0.000219459	0.000293073
379	17.911	292	Erythronic acid	94.9	HMDB0000613	Organic oxygen compounds	Organooxygen compounds	Carbohydrates and carbohydrate conjugates	1.08354	0.0140127	0.0456883	1.01194	2.01662	0.00116978	0.000580067	0.00100362	0.00177145	0.00148998	0.00131536	0.000722538	0.000715707	0.000828487	0.000512127	0.00026197	0.000399958	0.000815258	0.000662601
464	21.529	103	Galactinol	84.5	HMDB0005826	Organic oxygen compounds	Organooxygen compounds	Carbohydrates and carbohydrate conjugates	1.12763	0.00288223	0.015532	1.06695	2.095	0.0145618	0.00695076	0.00679157	0.0155004	0.0181058	0.0201454	0.0127345	0.0140933	0.00711946	0.00614406	0.00579513	0.00655312	0.00775944	0.00833338
360	17.133	155	L-glutamine dehydrated	78.9					1.2081	0.0486479	0.122137	1.14281	2.20811	0.00216358	0.000979835	0.00171381	0.00357206	0.00263446	0.0016667	0.000718904	0.00267555	0.000137061	0.000849225	0.000396426	0.000598535	0.00159474	0.00230303
597	26.554	280	2,6-diaminopimelic acid	73.4	HMDB0001370	Organic acids and derivatives	Carboxylic acids and derivatives	Amino acids, peptides, and analogues	1.35983	0.00122467	0.00901751	1.35086	2.55065	0.00590124	0.00231362	0.00371386	0.0076135	0.00790248	0.0069108	0.00436679	0.00489999	0.00381265	0.00205872	0.00143744	0.00180426	0.00242951	0.00233915
387	18.422	188	Allantoin	86.8	HMDB0000462	Organoheterocyclic compounds	Azoles	Imidazoles	1.24174	0.0293775	0.0832004	1.36908	2.58307	0.00385598	0.00149279	0.00504419	0.00457167	0.00263209	0.00212891	0.00149527	0.00726375	0.00125329	0.00129765	0.000716129	0.00113199	0.00267844	0.00187925
673	29.362	341	Cellobiose	57.5	HMDB0000055	Organic oxygen compounds	Organooxygen compounds	Carbohydrates and carbohydrate conjugates	1.49792	8.0753e-06	0.000374833	1.45676	2.74492	0.00502521	0.00183073	0.00373069	0.00433138	0.00570466	0.00579977	0.0046854	0.00589935	0.00154383	0.00158606	0.00178995	0.00213673	0.00186551	0.0020623
468	21.719	217	Udp-glucuronic acid	85.6	HMDB0012304	Nucleosides, nucleotides, and analogues	Pyrimidine nucleotides	Pyrimidine nucleotide sugars	1.34198	0.00507825	0.0211867	1.57779	2.98512	0.0165928	0.0055585	0.00509764	0.0128485	0.0185437	0.0205572	0.0271123	0.0153976	0.00341713	0.00497706	0.0070984	0.00539001	0.00659612	0.00587228
642	28.379	390	Lactitol	54.3	HMDB0040937	Lipids and lipid-like molecules	Fatty Acyls	Fatty acyl glycosides	1.55151	4.12065e-05	0.000999257	1.6185	3.07055	0.00460488	0.00149969	0.00409322	0.00543679	0.00475445	0.00536257	0.00512034	0.00286188	0.000857001	0.00128546	0.00109558	0.0019562	0.00175746	0.00204646
657	28.863	243	Coniferin	71.8	HMDB0013682	Organooxygen compounds	Carbohydrates and carbohydrate conjugates	Glycosyl compounds	1.41832	0.00398646	0.0183957	1.64347	3.12417	0.00777293	0.002488	0.00326917	0.00357275	0.0108026	0.0105578	0.00961988	0.00881547	0.00237952	0.00220083	0.00235325	0.00195195	0.00339521	0.00264723
576	25.622	274	Tetracosane	61.3	HMDB0034282	Hydrocarbons	Saturated hydrocarbons	Alkanes	1.53823	0.000757703	0.00688942	1.64537	3.12827	0.00239835	0.000766671	0.00140331	0.00329211	0.0022314	0.00305031	0.00162005	0.00279294	0.000674945	0.000657158	0.000542017	0.000584375	0.000739951	0.00140158
416	19.665	258	Beta-gentiobiose	72.4					1.4956	0.00797692	0.030049	1.80372	3.49119	0.000354898	0.000101655	0.000164758	0.000288939	0.000511911	0.000507868	0.000515515	0.000140399	9.68338e-05	8.77861e-05	1.26623e-05	8.89365e-05	0.000177239	0.000146474
240	11.491	174	Ethanolamine	98.9	HMDB0000149	Organic nitrogen compounds	Organonitrogen compounds	Amines	1.73133	0.000486681	0.00572218	2.0598	4.16928	0.0252849	0.00606456	0.0158196	0.0334745	0.0246617	0.0389063	0.0167016	0.0221455	0.00696088	0.00520329	0.00728901	0.00459049	0.00583498	0.00650871
794	32.921	192	Catechin	59.4	HMDB0002780	Phenylpropanoids and polyketides	Flavonoids	Flavans	1.75732	6.87705e-05	0.00148239	2.0927	4.26547	0.0286522	0.00671725	0.0167898	0.02148	0.0333537	0.0379251	0.0294512	0.0329134	0.00832843	0.0063449	0.00640693	0.00980243	0.00570318	0.00371763
262	12.435	174	3-aminoisobutyric acid	84.4	HMDB0003911	Organic acids and derivatives	Carboxylic acids and derivatives	Amino acids, peptides, and analogues	1.7825	0.0443055	0.115373	2.48681	5.60535	0.00150593	0.000268658	0.00417785	0.00115424	0.00098259	0.00110701	0.000820492	0.000793375	0.000284503	0.000270405	0.00017727	0.000329067	0.000255281	0.000295424
375	17.603	246	6-hydroxy-2-aminohexanoic acid	75.2					1.65015	0.00738078	0.0280759	2.52412	5.75221	0.00115606	0.000200976	0.000179701	0.000431669	0.00173568	0.00171128	0.00119377	0.00168424	0.000329727	0.000172277	0.000110944	0.000168413	0.000138796	0.000285698
670	29.287	233	Cholesterone	62.3	HMDB0000921	Lipids and lipid-like molecules	Steroids and steroid derivatives	Cholestane steroids	1.74764	0.00442246	0.0194497	2.60852	6.09879	0.0692715	0.0113582	0.010656	0.0355125	0.10232	0.0977773	0.0699858	0.0993776	0.020669	0.0100686	0.00680754	0.00615189	0.0105908	0.0138616
479	22.151	156	L-glutamine	97	HMDB0000641	Organic acids and derivatives	Carboxylic acids and derivatives	Amino acids, peptides, and analogues	1.94878	0.00912645	0.0321123	2.71628	6.57175	0.0119378	0.00181653	0.00643115	0.0256545	0.0116048	0.0136595	0.0103095	0.00396735	9.27167e-05	0.00179283	0.000802317	0.00188438	0.00364562	0.00268132
629	27.957	378	5-hydroxyindole-2-carboxylic acid	78.7					1.98989	0.000518753	0.00575075	2.77028	6.82242	0.016195	0.00237379	0.00488215	0.0122482	0.0220259	0.0223656	0.0190135	0.0166346	0.00248773	0.00203935	0.00130223	0.00188626	0.00295543	0.00357174
674	29.413	202	Indole-3-lactate	63.1	HMDB0000671	Organoheterocyclic compounds	Indoles and derivatives	Indolyl carboxylic acids and derivatives	1.99648	0.00163436	0.0106015	2.79943	6.96166	0.0207729	0.0029839	0.00822142	0.0186409	0.0327287	0.0328236	0.019576	0.0126466	0.00313313	0.0026068	0.00231589	0.00226551	0.00416613	0.00341592
524	23.971	305	Ethyl beta-d-galactofuranoside	87.4					1.77821	0.0350351	0.0957297	2.82223	7.07254	0.00565144	0.000799068	0.0010958	0.015185	0.00489345	0.00479685	0.00419678	0.00374073	0.0010813	0.000802357	0.000972707	0.000801162	0.000475008	0.000661876
675	29.425	290	5-hydroxy-3-indoleacetic acid	84.2	HMDB0001855	Organoheterocyclic compounds	Indoles and derivatives	Hydroxyindoles	1.89956	0.00600725	0.0242793	3.2061	9.22854	0.0979442	0.0106132	0.00911183	0.0956528	0.166263	0.166277	0.0931083	0.0572527	0.0116549	0.0092355	0.00641725	0.00664981	0.0158965	0.0138251
410	19.32	193	4-hydroxyhippuric acid	76.8	HMDB0013678	Benzenoids	Benzene and substituted derivatives	Benzoic acids and derivatives	1.81482	0.00996617	0.0342201	3.36922	10.3332	0.0134703	0.00130359	0.000782677	0.00298097	0.0203842	0.0206145	0.0143215	0.021738	0.000675725	0.00112858	0.000446837	0.00224719	0.0012469	0.00207631
497	22.86	95	Cytidine	68.9	HMDB0000089	Nucleosides, nucleotides, and analogues	Pyrimidine nucleosides	Unclassified	2.20588	0.000976862	0.00758045	3.72832	13.2537	0.0137051	0.00103406	0.00184175	0.0105767	0.0186528	0.0193345	0.0135842	0.0182406	0.00101421	0.000928545	0.000970981	0.00135027	0.000898144	0.00104221
692	29.79	306	3-hydroxypalmitic acid	69	HMDB0010734	Lipids and lipid-like molecules	Fatty Acyls	Fatty acids and conjugates	2.4816	0.000167364	0.00270571	3.8793	14.7158	0.367293	0.024959	0.110627	0.315079	0.480448	0.491312	0.440037	0.366255	0.0150074	0.0218397	0.010837	0.00878241	0.0414624	0.0518253
374	17.582	243	Dodecanol	83.1	HMDB0011626	Lipids and lipid-like molecules	Fatty Acyls	Fatty alcohols	2.44975	0.00957633	0.0331751	4.11089	17.2783	0.00178407	0.000103255	0.000601309	0.00137396	0.00165224	0.00155141	0.0012223	0.00430319	0.000132054	8.85164e-05	8.14418e-05	0.000106236	7.25613e-05	0.000138719
469	21.728	179	Desaminotyrosine	98.6	HMDB0002199	Phenylpropanoids and polyketides	Phenylpropanoic acids	Unclassified	1.96096	0.0478895	0.121511	4.25598	19.1064	0.0583519	0.00305405	0.00522149	0.00869457	0.1281	0.130972	0.00817149	0.0689523	0.00471545	0.00274922	0.00229666	0.00279363	0.00180189	0.00396746
623	27.763	394	Isoxanthopterin	70.5	HMDB0000704	Organoheterocyclic compounds	Pteridines and derivatives	Pterins and derivatives	2.71906	0.000739166	0.00688942	4.28816	19.5374	0.0225728	0.00115536	0.00475259	0.0152142	0.0283	0.028949	0.0346852	0.0235355	0.000105768	0.000990324	0.000211369	0.0001672	0.00289026	0.00256726
391	18.6	204	Lactobionic acid	85.1					2.7597	6.0534e-05	0.0013816	4.88881	29.6263	0.00261353	8.82165e-05	0.00103869	0.00193201	0.00335642	0.00336749	0.00287122	0.00311537	0.000131897	7.64417e-05	8.28146e-05	0.000107345	8.8021e-05	4.27799e-05
455	21.17	296	Quinolinic acid	79	HMDB0000232	Organoheterocyclic compounds	Pyridines and derivatives	Pyridinecarboxylic acids and derivatives	2.748	0.00432756	0.0192999	5.41657	42.7119	0.000999674	2.34051e-05	1.81241e-05	0.000711163	0.00141007	0.00135389	0.000680732	0.00182407	5.63202e-05	2.00737e-05	1.89092e-05	4.4956e-05	8.56482e-08	8.56482e-08

## Sheet: GA_M
Alignment ID	Average Rt(min)	Quant mass	Metabolite name	Total score	HMDB	Super Class	Class	Sub Class	VIP	P-value	adj.P-value	log2(FC)	FC	average(GA)	average(M)	GA1	GA2	GA3	GA4	GA5	GA6	M1	M2	M3	M4	M5	M6
233	11.192	102	Dodecanoic acid, isopropanol ester	75.8	HMDB0059820	Lipids and lipid-like molecules	Fatty Acyls	Fatty acid esters	3.13981	0.000180203	0.00998842	-2.62513	0.16209	0.00577297	0.0356157	0.0035785	0.00708764	0.0134062	0.00220934	0.0032243	0.00513178	0.0219281	0.0336747	0.0373818	0.0571068	0.0358584	0.0277445
43	5.72	113	Hexose	79.6	HMDB0000143	Organic oxygen compounds	Organooxygen compounds	Carbohydrates and carbohydrate conjugates	2.93006	0.0472253	0.281899	-2.57361	0.167983	0.0171919	0.102343	0.00174011	0.0263281	0.0269535	0.0389267	0.00472831	0.00447455	0.27616	0.0315851	0.0395895	0.102616	0.107872	0.0562349
204	10.281	102	3-methyl-2-oxovaleric acid	94.1	HMDB0000491	Organic acids and derivatives	Keto acids and derivatives	Short-chain keto acids and derivatives	2.94485	5.74151e-05	0.00556927	-2.35195	0.195881	0.000661745	0.00337831	0.000466736	0.000852903	0.00137823	0.000238659	0.000538819	0.000495122	0.00183616	0.00352605	0.00422526	0.00431212	0.00344899	0.00292127
703	30.082	342	Trehalose-6-phosphate	73.9	HMDB0001124	Organic oxygen compounds	Organooxygen compounds	Carbohydrates and carbohydrate conjugates	2.25024	0.000428121	0.0166111	-1.60271	0.329259	0.0040042	0.0121612	0.00560531	0.00354273	0.00360376	0.00250235	0.0038828	0.00488823	0.0163685	0.0144894	0.0113271	0.011011	0.00578566	0.0139859
58	5.857	138	4-methylcatechol	69.2	HMDB0000873	Benzenoids	Phenols	Benzenediols	2.10645	0.0374406	0.25941	-1.58916	0.332364	6.96477e-06	2.09552e-05	1.16968e-05	9.62661e-06	1.06974e-05	4.74584e-06	3.12071e-06	1.90126e-06	1.24388e-05	2.52709e-05	4.25905e-05	2.82671e-05	1.11763e-05	5.98773e-06
151	8.232	101	Phosphoenolpyruvic acid	90.6	HMDB0000263	Organic acids and derivatives	Organic phosphoric acids and derivatives	Phosphate esters	1.79327	0.0189831	0.181626	-1.36676	0.387762	0.000250777	0.00064673	0.000149896	0.000149726	0.000172965	0.000185629	0.000132517	0.00071393	0.000119752	0.000689321	0.000794673	0.000784582	0.000706615	0.000785438
56	5.83	107	Phenylethylamine	71.3	HMDB0012275	Benzenoids	Benzene and substituted derivatives	Phenethylamines	1.98524	0.000105056	0.00815235	-1.15873	0.447906	0.0027974	0.00624549	0.00287469	0.00270353	0.00256394	0.00299416	0.00283465	0.00281341	0.00544683	0.00381289	0.00687346	0.00715684	0.00722917	0.00695375
46	5.764	146	Methoxyamine	98.3					1.85855	1.92616e-06	0.000747352	-0.938877	0.521639	7.4801	14.3396	7.77933	7.31151	7.07534	7.85576	7.51598	7.34267	10.9531	14.9475	15.2291	14.6858	15.5226	14.6997
434	20.218	103	D-arabinose	99.6	HMDB0029942	Organic oxygen compounds	Organooxygen compounds	Carbohydrates and carbohydrate conjugates	1.56804	0.0261979	0.216272	-0.90967	0.532307	0.0243805	0.0458016	0.0182352	0.0324113	0.0415646	0.0195737	0.024882	0.00961624	0.0188695	0.043135	0.0558943	0.057046	0.0639407	0.0359239
218	10.732	211	Ethanol phosphate	90.6					1.36592	0.0494946	0.282869	-0.82572	0.564201	0.000552041	0.000978449	0.000664427	0.000534535	0.000424439	0.000552926	0.000444523	0.000691398	0.00179182	0.000676133	0.000642042	0.00124294	0.000766603	0.000751152
629	27.957	378	5-hydroxyindole-2-carboxylic acid	78.7					1.15059	0.0455694	0.281604	-0.766037	0.588031	0.00952315	0.016195	0.00818698	0.00935346	0.0130014	0.0114644	0.00945724	0.00567542	0.00488215	0.0122482	0.0220259	0.0223656	0.0190135	0.0166346
25	5.468	166	4-hydroxybutyric acid	76	HMDB0000710	Lipids and lipid-like molecules	Fatty Acyls	Fatty acids and conjugates	1.28116	0.0100105	0.11573	-0.567815	0.674638	0.00352733	0.00522848	0.00376564	0.00340651	0.00413473	0.00370212	0.00294389	0.00321109	0.00758378	0.00484408	0.00425439	0.00560773	0.00456106	0.00451982
82	6.182	260	Allantoic acid	67	HMDB0001209	Organic acids and derivatives	Carboxylic acids and derivatives	Amino acids, peptides, and analogues	1.30844	0.00105113	0.0291313	-0.53211	0.691543	0.000479334	0.000693138	0.000461576	0.000475389	0.00052506	0.000548077	0.000408596	0.000457309	0.00053002	0.000820663	0.000782709	0.000701405	0.00064502	0.00067901
327	15.578	143	Pentane-1,2,5-triol	87.5					1.04364	0.0289055	0.233653	-0.453805	0.730115	0.00051202	0.000701288	0.000358664	0.000529701	0.000419389	0.000664885	0.000508924	0.000590559	0.000469517	0.000794634	0.000646622	0.00071657	0.000894977	0.000685406
156	8.509	163	2-deoxyerythritol	77.5					1.23014	0.000219197	0.0104715	-0.452161	0.730947	0.000747966	0.00102328	0.000838701	0.000700993	0.000803991	0.000681611	0.00075388	0.000708621	0.000863154	0.00100098	0.00111424	0.00113416	0.00096186	0.0010653
154	8.383	225	Carinitine	66.9					1.05011	0.000242895	0.0104715	0.324612	1.25233	0.00084936	0.000678225	0.000873632	0.000816231	0.000766336	0.000934535	0.000809093	0.000896333	0.000743353	0.000655361	0.000657799	0.000689324	0.000623168	0.000700346
172	9.067	152	3-pyridinol	92.1					1.0757	0.0110095	0.118658	0.411065	1.32967	0.00388042	0.00291834	0.00412448	0.00354569	0.0032491	0.00488752	0.00345933	0.00401641	0.00260346	0.00296609	0.00355785	0.0022196	0.00295153	0.00321151
481	22.186	357	Glycerol 3-phosphate	95	HMDB0000126	Lipids and lipid-like molecules	Glycerophospholipids	Glycerophosphates	1.10901	0.0196606	0.181626	0.446301	1.36254	0.0137961	0.0101253	0.0143718	0.0125626	0.011235	0.0125048	0.0127594	0.0193429	0.00912904	0.00790233	0.0110288	0.0120719	0.0102229	0.0103966
415	19.508	217	Arabinofuranose	96	HMDB0012325	Organic oxygen compounds	Organooxygen compounds	Carbohydrates and carbohydrate conjugates	1.03153	0.031347	0.234535	0.468593	1.38376	0.00112122	0.000810267	0.00155152	0.000680644	0.00122742	0.00107661	0.00107072	0.00112038	0.000600837	0.00084398	0.000812769	0.000819947	0.000962263	0.000821809
161	8.754	133	Hydroxylamine	98.8	HMDB0003338	Homogeneous non-metal compounds	Homogeneous other non-metal compounds	Unclassified	1.28194	0.000174193	0.00998842	0.47617	1.39105	0.00915328	0.00658014	0.00988965	0.00878412	0.00790462	0.00943763	0.00983487	0.00906878	0.00796011	0.00664136	0.00595108	0.00584923	0.00616288	0.0069162
625	27.851	358	Saccharopine	57	HMDB0000279	Organic acids and derivatives	Carboxylic acids and derivatives	Amino acids, peptides, and analogues	1.10286	0.0240997	0.203276	0.496318	1.41061	0.0018072	0.00128115	0.001481	0.00164048	0.00185926	0.00210972	0.00210144	0.00165127	0.000611562	0.00113002	0.00130966	0.00156199	0.00181672	0.00125691
551	24.724	226	P-hydroxylphenyllactic acid	64					1.19936	0.0101413	0.11573	0.515484	1.42947	0.00138852	0.000971348	0.00145554	0.00141624	0.000917579	0.00170284	0.00147636	0.00136254	0.00104172	0.000867041	0.000960101	0.000806215	0.000828587	0.00132443
512	23.457	310	Udp-n-acetylglucosamine	78.4					1.04533	0.0487266	0.282869	0.527219	1.44115	0.00203599	0.00141276	0.00259493	0.00144499	0.0011092	0.00225656	0.00230085	0.00250942	0.00147218	0.0011999	0.00170041	0.00158147	0.000910614	0.00161196
373	17.553	220	L-cysteine	98.8	HMDB0000574	Organic acids and derivatives	Carboxylic acids and derivatives	Amino acids, peptides, and analogues	1.1234	0.0316915	0.234535	0.541631	1.45562	0.00740712	0.00508864	0.0115863	0.00611352	0.00557538	0.0080027	0.00630444	0.00686038	0.00527646	0.00570743	0.00531688	0.00542414	0.00433319	0.00447376
572	25.52	309	2-methyl-3,5-dihydroxy-4-pyridinecarboxylic acid	90.6					1.17048	0.0192512	0.181626	0.542833	1.45683	0.0172039	0.0118092	0.0233615	0.0118666	0.0125645	0.0175771	0.0168005	0.0210534	0.0111347	0.0108763	0.0133808	0.0137483	0.0106675	0.0110475
392	18.677	170	Cis-4-hydroxycyclohexylacetic acid	96.3	HMDB0000451	Organic oxygen compounds	Organooxygen compounds	Alcohols and polyols	1.17435	0.0363084	0.256139	0.571287	1.48585	0.00311322	0.00209525	0.00310566	0.00236416	0.00280933	0.00486313	0.00238803	0.00314903	0.00252068	0.00120314	0.00225325	0.00230871	0.002018	0.00226772
325	15.476	350	Phosphenodiimidic amide	78.4					1.34936	0.00568846	0.0846389	0.598741	1.51439	0.0109241	0.00721349	0.0107526	0.0102617	0.0104752	0.0100539	0.00965364	0.0143474	0.0044584	0.00728795	0.00972105	0.00844798	0.00547636	0.0078892
552	24.768	299	Pentadecanoic acid	77.7	HMDB0000826	Lipids and lipid-like molecules	Fatty Acyls	Fatty acids and conjugates	1.41785	0.0214532	0.189178	0.726332	1.65443	0.00928127	0.00560996	0.00671962	0.00592345	0.00711287	0.0116641	0.0117514	0.0125161	0.00555368	0.004121	0.00550264	0.00608739	0.00438022	0.0080148
269	12.74	315	D-fructose-6-phosphate	72.7					1.59345	0.00142996	0.0309067	0.81108	1.75452	0.000653271	0.000372335	0.000630093	0.000760139	0.000436678	0.000798006	0.000619924	0.000674785	0.000451293	0.000437601	0.000330362	0.000319752	0.000231025	0.000463978
731	30.949	290	Formononetin	60.1	HMDB0005808	Phenylpropanoids and polyketides	Isoflavonoids	O-methylated isoflavonoids	1.57344	0.00406346	0.0685487	0.823591	1.76981	0.00657197	0.00371338	0.00991711	0.00603356	0.0047012	0.0058798	0.00737635	0.00552378	0.00351305	0.0032755	0.0038743	0.00403836	0.00342701	0.0041521
781	32.421	217	Uridine	83	HMDB0000296	Nucleosides, nucleotides, and analogues	Pyrimidine nucleosides	Unclassified	1.50501	0.0348058	0.250086	0.898511	1.86414	0.0807595	0.0433226	0.127787	0.066841	0.0497471	0.0741948	0.0492517	0.116735	0.0744494	0.0473389	0.0330356	0.0300986	0.0412137	0.0337993
23	5.431	131	Glucosamine	73.3	HMDB0001514	Organic oxygen compounds	Organooxygen compounds	Carbohydrates and carbohydrate conjugates	1.78874	0.0105408	0.116852	0.959686	1.94489	0.0056439	0.00290191	0.00561629	0.00567485	0.00417937	0.00595483	0.00628328	0.00615475	0.00168684	0.00216088	0.00221739	0.00225941	0.00696134	0.00212563
268	12.722	247	5-hydroxypentanoic acid	94.8	HMDB0061927	Lipids and lipid-like molecules	Fatty Acyls	Fatty acids and conjugates	1.06428	0.0400613	0.269708	0.975111	1.96579	0.000481548	0.000244964	0.000514562	0.000445888	0.000646343	0.000383322	0.000800809	9.83622e-05	0.000205451	0.000194666	0.000290124	0.000328872	0.000221889	0.00022878
443	20.704	259	L-threo-2-pentulose	81.8	HMDB0000751	Organic oxygen compounds	Organooxygen compounds	Carbohydrates and carbohydrate conjugates	1.81903	0.00155431	0.0317407	1.02229	2.03113	0.00145116	0.000714457	0.00131773	0.00108004	0.000901697	0.00186291	0.0018212	0.00172337	0.000680899	0.000600141	0.000709239	0.000740123	0.000682309	0.000874031
483	22.266	217	Glucose-1-phosphate	88.2	HMDB0000645	Organic oxygen compounds	Organooxygen compounds	Carbohydrates and carbohydrate conjugates	1.76114	0.00588982	0.0846389	1.04397	2.06189	0.0191954	0.00930963	0.02384	0.0174402	0.0262929	0.0181523	0.018391	0.0110562	0.0182481	0.00790928	0.00741435	0.00873922	0.00682658	0.00672021
344	16.451	174	N-acetylputrescine	88.1	HMDB0002064	Organic acids and derivatives	Carboximidic acids and derivatives	Carboximidic acids	2.00031	2.0132e-05	0.00340237	1.09544	2.13678	0.175727	0.0822392	0.186186	0.168247	0.135975	0.195523	0.191641	0.176793	0.118235	0.0738767	0.0689151	0.0685192	0.06595	0.0979398
370	17.494	169	5-hydroxymethyl-2-furoic acid	73.9	HMDB0002432	Organoheterocyclic compounds	Furans	Furoic acid and derivatives	1.90144	0.00143381	0.0309067	1.13144	2.19078	0.00164084	0.000748977	0.00119246	0.0016442	0.00134765	0.00137536	0.00240493	0.00188045	0.000316882	0.000960949	0.00082317	0.000801537	0.000707489	0.000883834
369	17.492	169	Erythronic acid lactone	82.2	HMDB0000349	Organoheterocyclic compounds	Lactones	Gamma butyrolactones	1.90738	0.00121463	0.0294548	1.13173	2.19121	0.00165284	0.000754306	0.00121311	0.0016442	0.0013876	0.00138948	0.00240493	0.00187775	0.000318994	0.000980707	0.000826386	0.000808423	0.000707489	0.000883834
331	15.797	232	Beta-glutamic acid	83.5					1.74609	0.0157074	0.160381	1.16407	2.24089	0.00339086	0.00151318	0.0059966	0.00273342	0.00147875	0.00365469	0.00340249	0.00307923	0.00142005	0.00244652	0.00149916	0.00148587	0.000732015	0.00149546
31	5.575	141	Pentobarbital	87	HMDB0014457	Organoheterocyclic compounds	Diazines	Pyrimidines and pyrimidine derivatives	1.73104	0.00509089	0.0818141	1.21348	2.31896	0.00655363	0.00282611	0.00818393	0.00800654	0.0079045	0.00848559	0.00305822	0.00368301	0.00210863	0.00249184	0.00356545	0.00286558	0.00355373	0.00237146
105	6.571	130	Salicylic acid	66	HMDB0001895	Benzenoids	Benzene and substituted derivatives	Benzoic acids and derivatives	2.1358	0.0415954	0.269708	1.22002	2.3295	0.000315222	0.000135318	0.000449835	0.000194093	0.000376201	0.00027867	0.00025049	0.000342046	5.56136e-05	0.000461762	0.000120784	5.93951e-05	0.000101971	1.23818e-05
713	30.433	406	Xanthurenic acid	76.2	HMDB0000881	Organoheterocyclic compounds	Quinolines and derivatives	Quinoline carboxylic acids	1.72086	0.0208978	0.188567	1.24284	2.36664	0.0469989	0.0198589	0.0845873	0.0179043	0.031431	0.0591186	0.0514762	0.037476	0.0102146	0.023255	0.0258019	0.0248967	0.0198843	0.015101
777	32.329	318	Inositol-4-monophosphate	79.2					2.1063	0.000584132	0.0206039	1.26826	2.40871	0.0233612	0.00969864	0.0239611	0.0187608	0.0154233	0.0215626	0.026797	0.0336624	0.0130826	0.00896395	0.00926418	0.00998708	0.0064392	0.0104549
827	33.936	236	Adenosine	69.3	HMDB0000050	Nucleosides, nucleotides, and analogues	Purine nucleosides	Unclassified	1.74196	0.0457244	0.281604	1.29697	2.45712	0.0197457	0.00803611	0.00996699	0.023787	0.0278715	0.00848828	0.0104691	0.0378915	0.0155042	0.00548936	0.00607899	0.00726221	0.00784091	0.00604097
497	22.86	95	Cytidine	68.9	HMDB0000089	Nucleosides, nucleotides, and analogues	Pyrimidine nucleosides	Unclassified	1.91746	0.00702015	0.0871561	1.31418	2.48661	0.0340792	0.0137051	0.04764	0.0256743	0.0168614	0.0504653	0.0277409	0.0360933	0.00184175	0.0105767	0.0186528	0.0193345	0.0135842	0.0182406
338	16.131	174	Serotonin	91.7	HMDB0000259	Organoheterocyclic compounds	Indoles and derivatives	Tryptamines and derivatives	2.18948	2.6307e-05	0.00340237	1.31551	2.48891	0.0671868	0.0269945	0.0731282	0.0626346	0.0476655	0.0776753	0.0741613	0.0678558	0.0408208	0.0241681	0.021784	0.0220053	0.0209337	0.0322551
455	21.17	296	Quinolinic acid	79	HMDB0000232	Organoheterocyclic compounds	Pyridines and derivatives	Pyridinecarboxylic acids and derivatives	1.96112	0.0426442	0.271245	1.354	2.5562	0.00255537	0.000999674	0.00423305	0.00102974	0.00171447	0.00117006	0.00443732	0.0027476	1.81241e-05	0.000711163	0.00141007	0.00135389	0.000680732	0.00182407
195	9.875	241	Methanolphosphate	95.1	HMDB0061711	Organic acids and derivatives	Organic phosphoric acids and derivatives	Phosphate esters	2.09128	0.0221464	0.190951	1.66841	3.17864	0.0312929	0.00984472	0.0282385	0.0332953	0.00650585	0.0624044	0.0237844	0.0335288	0.0202222	0.0154497	0.0054132	0.00329254	0.00453727	0.0101535
149	8.055	147	Glycolic acid	98.8	HMDB0000115	Organic acids and derivatives	Hydroxy acids and derivatives	Alpha hydroxy acids and derivatives	1.67362	0.0172434	0.171549	1.68565	3.21684	0.106716	0.0331741	0.120495	0.0545531	0.105619	0.167591	0.176786	0.0152499	0.0298743	0.0354639	0.0305877	0.0334125	0.0298427	0.0398633
886	35.227	397	Behenic acid	48.8	HMDB0000944	Lipids and lipid-like molecules	Fatty Acyls	Fatty acids and conjugates	2.47544	0.00175505	0.034048	1.88629	3.69682	0.00598507	0.00161898	0.00598783	0.0043905	0.00455665	0.0107451	0.00563669	0.00459363	0.000329505	0.00250453	0.00181186	0.00192752	0.00130548	0.00183497
523	23.953	174	2-aminoethyl methacrylate	90.4					2.17504	0.0417075	0.269708	1.8876	3.70018	0.0113544	0.00306862	0.0120776	0.0038028	0.00784809	0.0111292	0.0278023	0.00546667	0.00173773	0.00328241	0.003718	0.00374834	0.00289201	0.00303322
500	22.93	304	Methyl alpha-d-glucofuranoside	86.8					2.66811	0.0136709	0.14336	2.17107	4.50356	0.0054362	0.00120709	0.00407269	0.0029632	0.00234413	0.00534991	0.00622049	0.0116668	1.75971e-05	0.00116319	0.00173505	0.00152604	0.00058328	0.00221737
712	30.394	223	Gamma-tocopherol	73.6	HMDB0001492	Lipids and lipid-like molecules	Prenol lipids	Quinone and hydroquinone lipids	2.6989	0.000792185	0.025614	2.20527	4.61159	0.00626793	0.00135917	0.00957581	0.00553314	0.00587719	0.002127	0.00735066	0.00714377	0.00139414	0.00154958	0.00169179	0.00174159	0.000290123	0.00148778
401	19.006	174	5-aminovaleric acid	95.1	HMDB0003355	Organic acids and derivatives	Carboxylic acids and derivatives	Amino acids, peptides, and analogues	2.58923	0.0320371	0.234535	2.80073	6.96791	0.461155	0.0661827	0.479246	0.128952	0.856707	0.220459	0.996058	0.0855096	0.0501047	0.114738	0.0562006	0.0612793	0.0486357	0.0661381

## Sheet: GB_M
Alignment ID	Average Rt(min)	Quant mass	Metabolite name	Total score	HMDB	Super Class	Class	Sub Class	VIP	P-value	adj.P-value	log2(FC)	FC	average(GB)	average(M)	GB1	GB2	GB3	GB4	GB5	GB6	M1	M2	M3	M4	M5	M6
218	10.732	211	Ethanol phosphate	90.6					2.25042	0.00917009	0.143694	-1.45931	0.363667	0.00035583	0.000978449	0.00045304	0.000205814	0.000527864	0.000438541	0.000256007	0.000253713	0.00179182	0.000676133	0.000642042	0.00124294	0.000766603	0.000751152
670	29.287	233	Cholesterone	62.3	HMDB0000921	Lipids and lipid-like molecules	Steroids and steroid derivatives	Cholestane steroids	1.78409	0.0271074	0.222572	-1.44259	0.367905	0.0254854	0.0692715	0.0252661	0.0172404	0.0138412	0.00917107	0.037509	0.0498844	0.010656	0.0355125	0.10232	0.0977773	0.0699858	0.0993776
233	11.192	102	Dodecanoic acid, isopropanol ester	75.8	HMDB0059820	Lipids and lipid-like molecules	Fatty Acyls	Fatty acid esters	2.02274	0.0180198	0.188964	-1.10855	0.46376	0.0165171	0.0356157	0.00647105	0.0037215	0.0147935	0.01902	0.0192955	0.0358012	0.0219281	0.0336747	0.0373818	0.0571068	0.0358584	0.0277445
135	7.455	221	2-mercapto-4,6-dimethylnicotinonitrile	76.6					1.00276	0.000226951	0.0125796	0.282907	1.21664	0.00575517	0.00473036	0.0058902	0.00575837	0.00573458	0.00566982	0.00590661	0.00557143	0.00386963	0.00474562	0.00496557	0.00495442	0.00492404	0.00492289
26	5.483	243	5,6-dihydrouracil	71.1	HMDB0000076	Organoheterocyclic compounds	Diazines	Pyrimidines and pyrimidine derivatives	1.02001	0.000276067	0.0133892	0.292126	1.22444	0.00417497	0.00340969	0.00429995	0.00425025	0.00402381	0.00400542	0.00434044	0.00412995	0.00278823	0.00344191	0.00351535	0.00354956	0.00351246	0.00365062
296	14.131	239	Hydroquinone	83.9	HMDB0002434	Benzenoids	Phenols	Benzenediols	1.09245	0.000871872	0.0302498	0.312476	1.24184	0.00052734	0.000424645	0.000550718	0.000547614	0.000512475	0.000480278	0.000567299	0.000505653	0.000498854	0.000399445	0.000435433	0.000435752	0.000381786	0.000396599
519	23.742	414	3-(3-hydroxyphenyl)-3-hydroxypropionic acid	70.3	HMDB0002643	Phenylpropanoids and polyketides	Phenylpropanoic acids	Unclassified	1.13288	2.46562e-05	0.00239165	0.3134	1.24263	0.00373884	0.00300881	0.00385975	0.0037674	0.00372368	0.00366018	0.00382039	0.00360164	0.0033552	0.00280897	0.00297747	0.00301396	0.00274763	0.00314961
691	29.772	314	Agmatine	62.8	HMDB0001432	Organic nitrogen compounds	Organonitrogen compounds	Guanidines	1.14952	0.00208014	0.0538062	0.391895	1.31212	0.190998	0.145565	0.2042	0.199749	0.180785	0.171129	0.188488	0.201634	0.135091	0.105057	0.141985	0.166156	0.16538	0.159718
154	8.383	225	Carinitine	66.9					1.24701	7.90032e-05	0.00613065	0.395946	1.31581	0.000892413	0.000678225	0.00100646	0.000938914	0.000842521	0.000854381	0.000895502	0.0008167	0.000743353	0.000655361	0.000657799	0.000689324	0.000623168	0.000700346
701	29.966	179	Montanic acid	81.6	HMDB0002348	Lipids and lipid-like molecules	Fatty Acyls	Fatty acids and conjugates	1.07124	0.0128828	0.178519	0.414944	1.33325	0.00914498	0.00685918	0.0126321	0.00722576	0.00826051	0.00900905	0.00870406	0.0090384	0.00655503	0.0068797	0.00699078	0.00727755	0.00665804	0.00679395
161	8.754	133	Hydroxylamine	98.8	HMDB0003338	Homogeneous non-metal compounds	Homogeneous other non-metal compounds	Unclassified	1.18889	0.00407841	0.0809631	0.420309	1.33821	0.00880564	0.00658014	0.0103112	0.00989645	0.00901239	0.0084876	0.00827524	0.00685098	0.00796011	0.00664136	0.00595108	0.00584923	0.00616288	0.0069162
534	24.193	309	Glycyl tyrosine	80	HMDB0028853	Organic acids and derivatives	Carboxylic acids and derivatives	Amino acids, peptides, and analogues	1.17498	0.0393885	0.263651	0.431935	1.34904	0.00192169	0.00142449	0.00195771	0.00159845	0.00194538	0.00189637	0.00182811	0.00230414	0.00211278	0.000937945	0.00173387	0.0012829	0.000951881	0.00152755
299	14.221	255	Thymine	95.6	HMDB0000262	Organoheterocyclic compounds	Diazines	Pyrimidines and pyrimidine derivatives	1.14526	0.0292556	0.222572	0.445186	1.36149	0.0145325	0.010674	0.0172354	0.0148579	0.015436	0.0105875	0.0168434	0.0122349	0.0108725	0.0139683	0.0128675	0.0110288	0.0070935	0.00821329
652	28.698	352	Guanine	76.5	HMDB0000132	Organoheterocyclic compounds	Imidazopyrimidines	Purines and purine derivatives	1.03944	0.0240419	0.222101	0.449347	1.36542	0.0337008	0.0246816	0.033208	0.0337204	0.0265563	0.0443721	0.0332836	0.0310641	0.0130363	0.0261275	0.0283392	0.0246341	0.0273767	0.0285756
847	34.338	179	1-monoolein	61.6	HMDB0011567	Lipids and lipid-like molecules	Glycerolipids	Monoradylglycerols	1.13424	0.027503	0.222572	0.452805	1.3687	0.0088785	0.00648681	0.00637728	0.0110832	0.010654	0.00684463	0.0092552	0.00905666	0.00434839	0.00725031	0.0076534	0.00619003	0.007242	0.00623677
471	21.854	297	Phytosphingosine	74.5	HMDB0004610	Organic nitrogen compounds	Organonitrogen compounds	Amines	1.08945	0.0304088	0.222615	0.456228	1.37195	0.00129264	0.00094219	0.00120468	0.00124911	0.000939985	0.00102222	0.00161307	0.00172677	0.000812239	0.000773531	0.000996648	0.00108111	0.00106181	0.000927803
551	24.724	226	P-hydroxylphenyllactic acid	64					1.29851	0.00996661	0.148732	0.531185	1.44512	0.00140371	0.000971348	0.00166307	0.00119013	0.00110432	0.00118157	0.00168816	0.00159501	0.00104172	0.000867041	0.000960101	0.000806215	0.000828587	0.00132443
656	28.85	319	Talose	78.6					1.42079	0.000935561	0.0302498	0.541726	1.45571	0.00719885	0.00494524	0.00808536	0.00678641	0.00817573	0.0066916	0.00706097	0.00639305	0.0066316	0.00443827	0.00478421	0.00516798	0.00472701	0.00392238
493	22.68	265	Hypoxanthine	93.9	HMDB0000157	Organoheterocyclic compounds	Imidazopyrimidines	Purines and purine derivatives	1.23075	0.0484838	0.308389	0.563992	1.47835	0.226947	0.153513	0.315539	0.165744	0.287828	0.165149	0.200558	0.226866	0.230692	0.189095	0.145094	0.142719	0.121902	0.0915787
373	17.553	220	L-cysteine	98.8	HMDB0000574	Organic acids and derivatives	Carboxylic acids and derivatives	Amino acids, peptides, and analogues	1.29452	0.017496	0.188964	0.585302	1.50035	0.00763476	0.00508864	0.0116126	0.00610183	0.00741886	0.00619602	0.00625235	0.0082269	0.00527646	0.00570743	0.00531688	0.00542414	0.00433319	0.00447376
602	26.691	158	Norleucine	65	HMDB0001645	Organic acids and derivatives	Carboxylic acids and derivatives	Amino acids, peptides, and analogues	1.16222	0.0335302	0.240921	0.639846	1.55816	0.0218788	0.0140414	0.0331645	0.022336	0.0148359	0.0271634	0.0128241	0.0209487	0.0120852	0.014516	0.0160013	0.0161793	0.0126082	0.0128584
731	30.949	290	Formononetin	60.1	HMDB0005808	Phenylpropanoids and polyketides	Isoflavonoids	O-methylated isoflavonoids	1.60868	0.00120684	0.0360195	0.683166	1.60566	0.00596243	0.00371338	0.00497297	0.00680353	0.00694154	0.00469354	0.00503636	0.00732664	0.00351305	0.0032755	0.0038743	0.00403836	0.00342701	0.0041521
269	12.74	315	D-fructose-6-phosphate	72.7					1.54167	0.00562563	0.0992157	0.693124	1.61678	0.000601984	0.000372335	0.000677584	0.000715576	0.000651519	0.000469794	0.000691485	0.000405949	0.000451293	0.000437601	0.000330362	0.000319752	0.000231025	0.000463978
642	28.379	390	Lactitol	54.3	HMDB0040937	Lipids and lipid-like molecules	Fatty Acyls	Fatty acyl glycosides	1.45874	0.0124806	0.178519	0.708484	1.63409	0.00752477	0.00460488	0.00558757	0.0073988	0.00582758	0.00640935	0.00872619	0.0111991	0.00409322	0.00543679	0.00475445	0.00536257	0.00512034	0.00286188
597	26.554	280	2,6-diaminopimelic acid	73.4	HMDB0001370	Organic acids and derivatives	Carboxylic acids and derivatives	Amino acids, peptides, and analogues	1.54832	0.0023162	0.056168	0.709031	1.63471	0.00964678	0.00590124	0.00801185	0.010426	0.00832218	0.011459	0.00907263	0.010589	0.00371386	0.0076135	0.00790248	0.0069108	0.00436679	0.00489999
477	22.119	277	Indoxyl sulfate	75.5	HMDB0000682	Organic acids and derivatives	Organic sulfuric acids and derivatives	Arylsulfates	1.46819	0.0463412	0.299673	0.7499	1.68168	0.00218229	0.00129769	0.00130669	0.00166328	0.00179331	0.00301335	0.00301151	0.00230561	0.00233951	0.000716614	0.00141875	0.00148849	0.00122025	0.000602517
596	26.541	291	Pantothenic acid	96.6	HMDB0000210	Organooxygen compounds	Alcohols and polyols	Polyols	1.46441	0.0239442	0.222101	0.776023	1.7124	0.0376881	0.0220089	0.0543276	0.0289097	0.0494983	0.0281249	0.0430833	0.0221849	0.0183084	0.0312738	0.023065	0.025751	0.0136245	0.0200307
443	20.704	259	L-threo-2-pentulose	81.8	HMDB0000751	Organic oxygen compounds	Organooxygen compounds	Carbohydrates and carbohydrate conjugates	1.79437	6.83048e-06	0.0020262	0.781854	1.71934	0.00122839	0.000714457	0.00140384	0.00120192	0.00131897	0.00107138	0.00119962	0.00117464	0.000680899	0.000600141	0.000709239	0.000740123	0.000682309	0.000874031
344	16.451	174	N-acetylputrescine	88.1	HMDB0002064	Organic acids and derivatives	Carboximidic acids and derivatives	Carboximidic acids	1.66001	0.00557837	0.0992157	0.826225	1.77304	0.145813	0.0822392	0.189072	0.186246	0.146124	0.133922	0.13544	0.084077	0.118235	0.0738767	0.0689151	0.0685192	0.06595	0.0979398
886	35.227	397	Behenic acid	48.8	HMDB0000944	Lipids and lipid-like molecules	Fatty Acyls	Fatty acids and conjugates	1.44296	0.0373452	0.258749	0.854033	1.80755	0.00292638	0.00161898	0.00334431	0.00322477	0.00458625	0.0029478	0.00134804	0.00210709	0.000329505	0.00250453	0.00181186	0.00192752	0.00130548	0.00183497
482	22.206	260	N-acetylornithine	77.1	HMDB0003357	Organic acids and derivatives	Carboxylic acids and derivatives	Amino acids, peptides, and analogues	1.74636	0.0394117	0.263651	0.874817	1.83378	0.000799268	0.000435859	0.00098822	0.00054309	0.00103642	0.000547806	0.00105756	0.000622512	0.000328526	0.000781947	0.000310742	0.000720776	3.62727e-05	0.000436892
576	25.622	274	Tetracosane	61.3	HMDB0034282	Hydrocarbons	Saturated hydrocarbons	Alkanes	1.58502	0.0299345	0.222615	0.878375	1.8383	0.0044089	0.00239835	0.00421585	0.00330045	0.00780022	0.00453191	0.00390686	0.00269812	0.00140331	0.00329211	0.0022314	0.00305031	0.00162005	0.00279294
593	26.34	267	Urocanic acid	94.9	HMDB0000301	Organoheterocyclic compounds	Azoles	Imidazoles	1.7052	0.0140511	0.187201	0.916558	1.88761	0.0217278	0.0115108	0.0304205	0.0213253	0.0150741	0.0270869	0.0148911	0.0215686	0.0189759	0.0177906	0.00883393	0.00939269	0.00451357	0.00955774
338	16.131	174	Serotonin	91.7	HMDB0000259	Organoheterocyclic compounds	Indoles and derivatives	Tryptamines and derivatives	1.7762	0.00737911	0.124482	0.966415	1.95398	0.0527467	0.0269945	0.0717664	0.0717085	0.0528823	0.0460291	0.047021	0.0270729	0.0408208	0.0241681	0.021784	0.0220053	0.0209337	0.0322551
479	22.151	156	L-glutamine	97	HMDB0000641	Organic acids and derivatives	Carboxylic acids and derivatives	Amino acids, peptides, and analogues	1.72897	0.0175484	0.188964	0.974407	1.96483	0.0234558	0.0119378	0.0253954	0.0185213	0.015453	0.033725	0.0218399	0.0258001	0.00643115	0.0256545	0.0116048	0.0136595	0.0103095	0.00396735
401	19.006	174	5-aminovaleric acid	95.1	HMDB0003355	Organic acids and derivatives	Carboxylic acids and derivatives	Amino acids, peptides, and analogues	1.62565	0.0291394	0.222572	0.985748	1.98034	0.131064	0.0661827	0.174203	0.0926672	0.221497	0.126926	0.0657438	0.105349	0.0501047	0.114738	0.0562006	0.0612793	0.0486357	0.0661381
706	30.195	204	Lysopalmitoyl monogalactosylglycerol	68.9					1.68875	0.0365591	0.257908	1.0454	2.06394	0.0109915	0.00532548	0.0211727	0.00716799	0.0132396	0.00895718	0.0067715	0.00863984	0.00524727	0.00814603	0.00591081	0.00544766	0.00311567	0.00408543
149	8.055	147	Glycolic acid	98.8	HMDB0000115	Organic acids and derivatives	Hydroxy acids and derivatives	Alpha hydroxy acids and derivatives	1.91664	0.0151702	0.187201	1.20216	2.30084	0.0763283	0.0331741	0.0705355	0.0484726	0.0484029	0.0504121	0.106599	0.133548	0.0298743	0.0354639	0.0305877	0.0334125	0.0298427	0.0398633
369	17.492	169	Erythronic acid lactone	82.2	HMDB0000349	Organoheterocyclic compounds	Lactones	Gamma butyrolactones	2.20395	1.56665e-05	0.0020262	1.28047	2.42918	0.00183234	0.000754306	0.00221495	0.00198078	0.00191466	0.00170089	0.0016423	0.00154048	0.000318994	0.000980707	0.000826386	0.000808423	0.000707489	0.000883834
711	30.351	144	Spermine	84.8	HMDB0001256	Organic nitrogen compounds	Organonitrogen compounds	Amines	2.18607	0.00302197	0.068972	1.28194	2.43166	0.0156262	0.00642615	0.0151495	0.0143774	0.0145958	0.0117592	0.0126689	0.0252064	0.012063	0.00731859	0.00464892	0.00514791	0.00646373	0.0029147
370	17.494	169	5-hydroxymethyl-2-furoic acid	73.9	HMDB0002432	Organoheterocyclic compounds	Furans	Furoic acid and derivatives	2.21477	1.41292e-05	0.0020262	1.29052	2.44617	0.00183213	0.000748977	0.00221495	0.00198078	0.00191336	0.00170089	0.0016423	0.00154048	0.000316882	0.000960949	0.00082317	0.000801537	0.000707489	0.000883834
867	34.799	255	2'-deoxyguanosine	68.1	HMDB0000085	Nucleosides, nucleotides, and analogues	Purine nucleosides	Purine 2'-deoxyribonucleosides	2.12173	0.00168567	0.0467173	1.30576	2.47215	0.100934	0.0408285	0.120669	0.117121	0.128362	0.0925511	0.101517	0.0453842	0.0210225	0.023903	0.0639836	0.0364379	0.0543101	0.0453138
15	5.319	199	Xylonolactone	78	HMDB0011676	Organoheterocyclic compounds	Lactones	Delta valerolactones	1.8083	0.026659	0.222572	1.40003	2.63908	0.0708161	0.0268336	0.0180374	0.0262244	0.0989078	0.0894635	0.0797366	0.112527	0.0291194	0.0358741	0.0194996	0.0474791	0.0124604	0.0165694
827	33.936	236	Adenosine	69.3	HMDB0000050	Nucleosides, nucleotides, and analogues	Purine nucleosides	Unclassified	2.33547	0.00417335	0.0809631	1.4446	2.72187	0.0218732	0.00803611	0.0183134	0.0181423	0.029214	0.0105345	0.0337732	0.0212619	0.0155042	0.00548936	0.00607899	0.00726221	0.00784091	0.00604097
500	22.93	304	Methyl alpha-d-glucofuranoside	86.8					2.25209	0.02644	0.222572	1.52376	2.87539	0.00347084	0.00120709	0.00159428	0.00303526	0.00328488	0.00160625	0.00683038	0.00447402	1.75971e-05	0.00116319	0.00173505	0.00152604	0.00058328	0.00221737
379	17.911	292	Erythronic acid	94.9	HMDB0000613	Organic oxygen compounds	Organooxygen compounds	Carbohydrates and carbohydrate conjugates	2.34709	0.0229285	0.222101	1.79465	3.46931	0.00405832	0.00116978	0.0084648	0.00571661	0.0036626	0.00151639	0.00222223	0.00276728	0.00100362	0.00177145	0.00148998	0.00131536	0.000722538	0.000715707
758	31.808	125	1-methyladenosine	69.6	HMDB0003331	Nucleosides, nucleotides, and analogues	Purine nucleosides	Unclassified	2.46587	0.0291874	0.222572	2.26998	4.82316	0.00298843	0.0006196	0.00161258	0.00459609	0.00648879	0.00344217	0.000610961	0.00118	0.000479409	0.000508037	0.000917865	0.000499091	0.000766359	0.000546838

## Sheet: GC_M
Table S1 Raw Data
Alignment ID	Average Rt(min)	Quant mass	Metabolite name	Total score	HMDB	Super Class	Class	Sub Class	VIP	P-value	adj.P-value	log2(FC)	FC	average(GC)	average(M)	GC1	GC2	GC3	GC4	GC5	GC6	M1	M2	M3	M4	M5	M6
410	19.32	193	4-hydroxyhippuric acid	76.8	HMDB0013678	Benzenoids	Benzene and substituted derivatives	Benzoic acids and derivatives	1.26926	0.0365486	0.211655	-1.74726	0.297867	0.00401236	0.0134703	0.00138824	0.0023626	0.00509542	0.00298035	0.00524851	0.00699903	0.000782677	0.00298097	0.0203842	0.0206145	0.0143215	0.021738
233	11.192	102	Dodecanoic acid, isopropanol ester	75.8	HMDB0059820	Lipids and lipid-like molecules	Fatty Acyls	Fatty acid esters	1.8981	0.00696515	0.0844524	-1.30111	0.405813	0.0144533	0.0356157	0.00458167	0.0270802	0.0139642	0.0113652	0.00515121	0.0245776	0.0219281	0.0336747	0.0373818	0.0571068	0.0358584	0.0277445
204	10.281	102	3-methyl-2-oxovaleric acid	94.1	HMDB0000491	Organic acids and derivatives	Keto acids and derivatives	Short-chain keto acids and derivatives	1.53096	0.0251917	0.177038	-0.921784	0.527856	0.00178326	0.00337831	0.000597482	0.00332859	0.00168345	0.00139365	0.000649707	0.00304669	0.00183616	0.00352605	0.00422526	0.00431212	0.00344899	0.00292127
390	18.557	164	3-hydroxyphenylacetic acid	92.8	HMDB0000440	Benzenoids	Phenols	1-hydroxy-4-unsubstituted benzenoids	1.23814	0.0443511	0.224668	-0.675793	0.625988	0.0016342	0.00261059	0.000827624	0.00153928	0.00141589	0.00112612	0.00280884	0.00208745	0.00369879	0.00203503	0.00204733	0.00204517	0.00240884	0.00342841
296	14.131	239	Hydroquinone	83.9	HMDB0002434	Benzenoids	Phenols	Benzenediols	1.04455	0.00151173	0.0308711	0.394115	1.31414	0.000558041	0.000424645	0.000559911	0.000653228	0.000574894	0.000580165	0.000474184	0.000505864	0.000498854	0.000399445	0.000435433	0.000435752	0.000381786	0.000396599
161	8.754	133	Hydroxylamine	98.8	HMDB0003338	Homogeneous non-metal compounds	Homogeneous other non-metal compounds	Unclassified	1.18993	0.000403096	0.0149846	0.491451	1.40586	0.00925075	0.00658014	0.0109762	0.00870653	0.00910279	0.00928444	0.00939983	0.00803472	0.00796011	0.00664136	0.00595108	0.00584923	0.00616288	0.0069162
597	26.554	280	2,6-diaminopimelic acid	73.4	HMDB0001370	Organic acids and derivatives	Carboxylic acids and derivatives	Amino acids, peptides, and analogues	1.1357	0.0220787	0.176656	0.579565	1.4944	0.0088188	0.00590124	0.00578527	0.0113538	0.0095943	0.00888844	0.00975846	0.00753249	0.00371386	0.0076135	0.00790248	0.0069108	0.00436679	0.00489999
551	24.724	226	P-hydroxylphenyllactic acid	64					1.28953	0.00143367	0.0308711	0.598226	1.51385	0.00147048	0.000971348	0.0017856	0.00127648	0.00131727	0.00153639	0.00159602	0.00131112	0.00104172	0.000867041	0.000960101	0.000806215	0.000828587	0.00132443
681	29.559	174	Spermidine	82.3	HMDB0001257	Organic nitrogen compounds	Organonitrogen compounds	Amines	1.10584	0.0465206	0.224668	0.609489	1.52572	0.0772177	0.0506107	0.0638415	0.118026	0.0814697	0.0939178	0.0545499	0.0515014	0.0759461	0.0492059	0.0420742	0.0434646	0.0457492	0.0472241
731	30.949	290	Formononetin	60.1	HMDB0005808	Phenylpropanoids and polyketides	Isoflavonoids	O-methylated isoflavonoids	1.06963	0.0285674	0.178776	0.626677	1.544	0.00573348	0.00371338	0.0075822	0.00811867	0.00542616	0.00518204	0.00524995	0.00284186	0.00351305	0.0032755	0.0038743	0.00403836	0.00342701	0.0041521
656	28.85	319	Talose	78.6					1.27968	0.00399282	0.0595851	0.645187	1.56394	0.00773407	0.00494524	0.00956547	0.00943243	0.00666343	0.00708683	0.00808707	0.0055692	0.0066316	0.00443827	0.00478421	0.00516798	0.00472701	0.00392238
456	21.226	282	Alpha tocopherol	68.3	HMDB0001893	Lipids and lipid-like molecules	Prenol lipids	Quinone and hydroquinone lipids	1.22143	0.022765	0.176656	0.6784	1.60036	0.00153448	0.000958829	0.000996171	0.00171505	0.00113722	0.00152127	0.00175989	0.00207725	0.000553495	0.000546759	0.00120598	0.00128068	0.000982728	0.00118333
152	8.297	154	Maleimide	86.8					1.33066	0.0123051	0.125641	0.731895	1.66082	0.00698526	0.00420591	0.00709056	0.00671961	0.00711536	0.0106234	0.00579667	0.00456597	0.00519018	0.00547676	0.00377885	0.00380028	0.00304135	0.00394804
833	34.064	448	Melibiose	48.1	HMDB0000048	Organic oxygen compounds	Organooxygen compounds	Carbohydrates and carbohydrate conjugates	1.21596	0.026834	0.177038	0.737837	1.66767	0.00689889	0.00413684	0.00483316	0.00788391	0.00534586	0.0085011	0.0106137	0.00421556	0.00291783	0.00381044	0.00472482	0.00488846	0.00384548	0.00463398
478	22.137	304	1,8-dihydroxynaphthalene	67.9					1.3225	0.0446425	0.224668	0.743702	1.67447	0.00111651	0.000666786	0.00085409	0.00138587	0.000877753	0.00158061	0.00124748	0.000753271	0.000367784	0.000402818	0.000994535	0.00116028	0.000386263	0.000689035
359	17.076	241	Methanephosphonothioic acid	68.9					1.29931	0.0119317	0.125122	0.746295	1.67748	0.000617865	0.000368329	0.000826529	0.000782642	0.000652411	0.000663986	0.000393787	0.000387837	0.000357766	0.000484337	0.000366684	0.000344081	0.000282065	0.000375045
701	29.966	179	Montanic acid	81.6	HMDB0002348	Lipids and lipid-like molecules	Fatty Acyls	Fatty acids and conjugates	1.55245	2.11525e-06	0.000820718	0.753841	1.68628	0.0115665	0.00685918	0.0105146	0.0113315	0.01107	0.0134226	0.0125023	0.0105578	0.00655503	0.0068797	0.00699078	0.00727755	0.00665804	0.00679395
602	26.691	158	Norleucine	65	HMDB0001645	Organic acids and derivatives	Carboxylic acids and derivatives	Amino acids, peptides, and analogues	1.46094	0.00295105	0.0520458	0.828864	1.77629	0.0249415	0.0140414	0.0314877	0.0265001	0.0274021	0.0302881	0.0145706	0.0194006	0.0120852	0.014516	0.0160013	0.0161793	0.0126082	0.0128584
561	25.142	174	L-lysine	94.3	HMDB0000182	Organic acids and derivatives	Carboxylic acids and derivatives	Amino acids, peptides, and analogues	1.24926	0.0469023	0.224668	0.832438	1.78069	1.38197	0.776083	2.13566	1.92088	1.22915	1.51261	0.823982	0.669509	0.884911	1.31935	0.620963	0.611963	0.526381	0.692934
596	26.541	291	Pantothenic acid	96.6	HMDB0000210	Organooxygen compounds	Alcohols and polyols	Polyols	1.35065	0.026722	0.177038	0.883964	1.84544	0.0406161	0.0220089	0.0597015	0.0616512	0.0339373	0.0344545	0.033767	0.0201851	0.0183084	0.0312738	0.023065	0.025751	0.0136245	0.0200307
344	16.451	174	N-acetylputrescine	88.1	HMDB0002064	Organic acids and derivatives	Carboximidic acids and derivatives	Carboximidic acids	1.59217	0.00109096	0.0248995	0.901114	1.86751	0.153582	0.0822392	0.194115	0.12407	0.145407	0.160608	0.18413	0.113164	0.118235	0.0738767	0.0689151	0.0685192	0.06595	0.0979398
329	15.687	204	D-erythro-sphingosine	83.6	HMDB0000252	Organic nitrogen compounds	Organonitrogen compounds	Amines	1.39547	0.0196614	0.169525	0.904861	1.87236	0.0021698	0.00115886	0.00256569	0.00268952	0.00220696	0.00316982	0.00119157	0.00119524	0.00128241	0.00180447	0.000969749	0.000951261	0.000785622	0.00115962
373	17.553	220	L-cysteine	98.8	HMDB0000574	Organic acids and derivatives	Carboxylic acids and derivatives	Amino acids, peptides, and analogues	1.37197	0.0279027	0.178776	0.923613	1.89686	0.00965244	0.00508864	0.0133284	0.00921894	0.00717825	0.016293	0.0068769	0.00501913	0.00527646	0.00570743	0.00531688	0.00542414	0.00433319	0.00447376
713	30.433	406	Xanthurenic acid	76.2	HMDB0000881	Organoheterocyclic compounds	Quinolines and derivatives	Quinoline carboxylic acids	1.54157	0.00467007	0.0662628	0.928691	1.90355	0.0378023	0.0198589	0.0292533	0.0436535	0.0350591	0.0316743	0.0564098	0.0307641	0.0102146	0.023255	0.0258019	0.0248967	0.0198843	0.015101
598	26.603	217	Melezitose	90.1	HMDB0011730	Organic oxygen compounds	Organooxygen compounds	Carbohydrates and carbohydrate conjugates	1.26764	0.0491257	0.229648	0.957349	1.94174	0.0405032	0.0208592	0.0406205	0.0599525	0.0252174	0.0650924	0.0380474	0.0140887	0.0145755	0.0384475	0.017751	0.019833	0.0187925	0.0157558
338	16.131	174	Serotonin	91.7	HMDB0000259	Organoheterocyclic compounds	Indoles and derivatives	Tryptamines and derivatives	1.70694	0.00179622	0.0348466	1.05403	2.07632	0.0560491	0.0269945	0.0752613	0.0423321	0.0524646	0.0576258	0.0706407	0.0379701	0.0408208	0.0241681	0.021784	0.0220053	0.0209337	0.0322551
634	28.157	156	Heptadecanoic acid	74	HMDB0002259	Lipids and lipid-like molecules	Fatty Acyls	Fatty acids and conjugates	1.55669	0.0141469	0.137225	1.07203	2.10238	0.0223331	0.0106227	0.031363	0.0235769	0.0176369	0.0341749	0.0168379	0.0104087	0.0100918	0.0166109	0.0104778	0.00911164	0.0072592	0.0101851
540	24.321	158	Pinitol	86.8	HMDB0034219	Organic oxygen compounds	Organooxygen compounds	Alcohols and polyols	1.68597	0.00549156	0.0722483	1.08742	2.12494	0.00946088	0.0044523	0.0150345	0.0105537	0.00925203	0.00965903	0.00658324	0.00568274	0.00623565	0.00396836	0.00348006	0.0038416	0.00392595	0.00526217
526	24.018	290	N-acetyl-5-hydroxytryptamine	79.1	HMDB0001238	Organoheterocyclic compounds	Indoles and derivatives	Hydroxyindoles	1.49691	0.0299951	0.184731	1.09276	2.13281	0.00394664	0.00185044	0.00268476	0.00397461	0.00207871	0.00627976	0.0062957	0.00236627	0.00123301	0.00171704	0.00254516	0.00275704	0.00154126	0.00130911
635	28.193	232	1-monopalmitin	66.6					1.52775	0.0360873	0.211655	1.1058	2.15217	0.0126258	0.00586653	0.0150486	0.0093466	0.00994907	0.0249254	0.0105643	0.00592093	0.00601492	0.00734119	0.00537867	0.00531267	0.0037134	0.00743836
380	18.019	147	Oxoglutaric acid	90.8	HMDB0000208	Organic acids and derivatives	Keto acids and derivatives	Gamma-keto acids and derivatives	1.33238	0.0306639	0.1859	1.10819	2.15575	0.0172937	0.0080221	0.0232368	0.0225386	0.0172013	0.00801285	0.027269	0.00550349	0.0075574	0.0106199	0.00913847	0.00879039	0.00470118	0.00732524
591	26.27	174	Glycyl proline???1	79.4					1.7689	0.00383299	0.0594881	1.1416	2.20625	0.0431842	0.0195735	0.0483767	0.0418515	0.0415461	0.0663479	0.0344605	0.0265227	0.0147324	0.0339373	0.0176689	0.0174371	0.0137026	0.0199629
569	25.445	129	Lanosterol	64.4	HMDB0001251	Lipids and lipid-like molecules	Prenol lipids	Triterpenoids	1.49692	0.0195593	0.169525	1.14814	2.21628	0.102708	0.0463425	0.134273	0.128375	0.0691936	0.161166	0.0889443	0.0342964	0.0369123	0.078491	0.0406901	0.0457938	0.0396908	0.0364771
268	12.722	247	5-hydroxypentanoic acid	94.8	HMDB0061927	Lipids and lipid-like molecules	Fatty Acyls	Fatty acids and conjugates	1.91957	2.66509e-05	0.00344685	1.17756	2.26193	0.000554091	0.000244964	0.000587538	0.000508728	0.000582001	0.000642341	0.000394826	0.000609114	0.000205451	0.000194666	0.000290124	0.000328872	0.000221889	0.00022878
706	30.195	204	Lysopalmitoyl monogalactosylglycerol	68.9					1.86982	0.000297669	0.013939	1.1921	2.28485	0.0121679	0.00532548	0.0140071	0.0157843	0.0113159	0.0103634	0.012879	0.00865777	0.00524727	0.00814603	0.00591081	0.00544766	0.00311567	0.00408543
331	15.797	232	Beta-glutamic acid	83.5					1.6889	0.0164194	0.151684	1.19893	2.2957	0.0034738	0.00151318	0.00622008	0.00389776	0.00350554	0.00330184	0.00216017	0.00175743	0.00142005	0.00244652	0.00149916	0.00148587	0.000732015	0.00149546
443	20.704	259	L-threo-2-pentulose	81.8	HMDB0000751	Organic oxygen compounds	Organooxygen compounds	Carbohydrates and carbohydrate conjugates	1.88147	0.00042482	0.0149846	1.20688	2.30838	0.00164924	0.000714457	0.00207632	0.0014131	0.00123048	0.00152915	0.00229989	0.00134651	0.000680899	0.000600141	0.000709239	0.000740123	0.000682309	0.000874031
613	27.191	204	Barbital	74.4					1.81327	0.0260275	0.177038	1.23716	2.35734	0.0211448	0.00896975	0.0237845	0.0148986	0.023864	0.0377856	0.013992	0.0125439	0.0129117	0.0185943	0.00770768	0.000295633	0.00547727	0.00883192
587	26.085	217	1-kestose	86.9	HMDB0011729	Organic oxygen compounds	Organooxygen compounds	Carbohydrates and carbohydrate conjugates	1.53541	0.025402	0.177038	1.26389	2.40143	0.0511355	0.0212938	0.0614602	0.0504397	0.0301225	0.0935767	0.0556652	0.015549	0.0172579	0.0349281	0.0175115	0.0195539	0.0219081	0.0166034
340	16.261	243	L-asparagine	90.9	HMDB0000168	Organic acids and derivatives	Carboxylic acids and derivatives	Amino acids, peptides, and analogues	1.52101	0.0486482	0.229648	1.2719	2.4148	0.00240401	0.000995534	0.0032948	0.00216748	0.00207173	0.00493412	0.000973463	0.000982497	0.00106748	0.00151696	0.000889106	0.000901604	0.000718926	0.000879123
593	26.34	267	Urocanic acid	94.9	HMDB0000301	Organoheterocyclic compounds	Azoles	Imidazoles	1.66051	0.0224579	0.176656	1.28126	2.43051	0.027977	0.0115108	0.0456104	0.030576	0.0274933	0.0396856	0.0144308	0.0100661	0.0189759	0.0177906	0.00883393	0.00939269	0.00451357	0.00955774
559	25.092	319	D-Glucose	98.2	HMDB0000516	Organic oxygen compounds	Organooxygen compounds	Carbohydrates and carbohydrate conjugates	1.59045	0.0139321	0.137225	1.28332	2.43398	5.46136	2.2438	7.15944	6.53183	3.51136	8.42557	5.55722	1.58274	1.73396	3.87262	1.86427	2.12077	2.22175	1.64941
180	9.329	165	Benzylalcohol	89.4	HMDB0003119	Benzenoids	Benzene and substituted derivatives	Benzyl alcohols	1.67744	0.0269208	0.177038	1.30667	2.47371	0.00272241	0.00110054	0.00382963	0.00195709	0.00106258	0.00391391	0.00409084	0.00148039	0.00239212	0.0013028	0.000768223	0.000506878	0.000708358	0.00092484
529	24.097	204	Methyl beta-d-glucopyranoside	97.4	HMDB0029965	Organic oxygen compounds	Organooxygen compounds	Carbohydrates and carbohydrate conjugates	1.37739	0.0450798	0.224668	1.33765	2.52739	0.0463022	0.0183202	0.0622348	0.0368032	0.0202364	0.091005	0.0568746	0.0106594	0.0151896	0.0248214	0.0161807	0.019364	0.0141552	0.0202099
369	17.492	169	Erythronic acid lactone	82.2	HMDB0000349	Organoheterocyclic compounds	Lactones	Gamma butyrolactones	2.03724	6.55425e-05	0.0050861	1.37947	2.60173	0.0019625	0.000754306	0.00160748	0.00270457	0.0017696	0.00188071	0.0017858	0.00202682	0.000318994	0.000980707	0.000826386	0.000808423	0.000707489	0.000883834
370	17.494	169	5-hydroxymethyl-2-furoic acid	73.9	HMDB0002432	Organoheterocyclic compounds	Furans	Furoic acid and derivatives	2.03905	5.96176e-05	0.0050861	1.38118	2.6048	0.00195094	0.000748977	0.00160748	0.00267649	0.00173064	0.00188071	0.0017858	0.00202451	0.000316882	0.000960949	0.00082317	0.000801537	0.000707489	0.000883834
573	25.528	144	Oleamide	65.1	HMDB0002117	Lipids and lipid-like molecules	Fatty Acyls	Fatty amides	1.64978	0.0396064	0.216335	1.38621	2.61391	0.0265737	0.0101663	0.0403924	0.0171023	0.0244887	0.052635	0.00885418	0.0159698	0.0143387	0.0140697	0.00904707	0.00838013	0.00641935	0.00874256
628	27.912	173	Methyl n-acetyl-d-galactosamine	92.4					1.5671	0.0385931	0.216335	1.50693	2.84204	0.0575946	0.0202653	0.0719891	0.0486228	0.0259902	0.0642741	0.120997	0.0136941	0.0117777	0.0228607	0.0202775	0.0212798	0.0206453	0.0247506
886	35.227	397	Behenic acid	48.8	HMDB0000944	Lipids and lipid-like molecules	Fatty Acyls	Fatty acids and conjugates	2.007	0.00874008	0.102762	1.56888	2.96675	0.0048031	0.00161898	0.00538102	0.00376712	0.00302429	0.00320554	0.00913074	0.00430987	0.000329505	0.00250453	0.00181186	0.00192752	0.00130548	0.00183497
652	28.698	352	Guanine	76.5	HMDB0000132	Organoheterocyclic compounds	Imidazopyrimidines	Purines and purine derivatives	2.01563	0.0209811	0.173206	1.65881	3.15756	0.0779336	0.0246816	0.071847	0.0676985	0.079123	0.168059	0.0480073	0.0328667	0.0130363	0.0261275	0.0283392	0.0246341	0.0273767	0.0285756
455	21.17	296	Quinolinic acid	79	HMDB0000232	Organoheterocyclic compounds	Pyridines and derivatives	Pyridinecarboxylic acids and derivatives	2.22291	0.00094204	0.0228445	1.67506	3.19332	0.00319228	0.000999674	0.00332968	0.00314959	0.00264381	0.00280627	0.00498962	0.00223471	1.81241e-05	0.000711163	0.00141007	0.00135389	0.000680732	0.00182407
576	25.622	274	Tetracosane	61.3	HMDB0034282	Hydrocarbons	Saturated hydrocarbons	Alkanes	1.91399	0.0401446	0.216335	1.75807	3.38246	0.00811234	0.00239835	0.0074203	0.00448275	0.00428273	0.0184646	0.011217	0.0028066	0.00140331	0.00329211	0.0022314	0.00305031	0.00162005	0.00279294
500	22.93	304	Methyl alpha-d-glucofuranoside	86.8					2.3176	0.00063915	0.0206659	1.78299	3.44138	0.00415406	0.00120709	0.00374197	0.00608754	0.00449281	0.00266016	0.00480709	0.00313476	1.75971e-05	0.00116319	0.00173505	0.00152604	0.00058328	0.00221737
149	8.055	147	Glycolic acid	98.8	HMDB0000115	Organic acids and derivatives	Hydroxy acids and derivatives	Alpha hydroxy acids and derivatives	2.48011	5.99617e-06	0.00116326	1.92652	3.80138	0.126107	0.0331741	0.105903	0.139562	0.092994	0.126877	0.167401	0.123906	0.0298743	0.0354639	0.0305877	0.0334125	0.0298427	0.0398633
758	31.808	125	1-methyladenosine	69.6	HMDB0003331	Nucleosides, nucleotides, and analogues	Purine nucleosides	Unclassified	2.23116	0.0188547	0.169525	2.28887	4.88672	0.00302781	0.0006196	0.000561919	0.00538759	0.00312593	0.00565162	0.0015023	0.00193752	0.000479409	0.000508037	0.000917865	0.000499091	0.000766359	0.000546838
11	5.279	257	L-cysteine-glycine	75.4					2.24504	0.0328864	0.196306	2.41091	5.3181	0.0388089	0.00729751	0.0518262	0.0090453	0.0626519	0.0820316	0.00976074	0.0175374	0.00395582	0.0107557	0.00283649	0.0132024	0.00633696	0.00669761
401	19.006	174	5-aminovaleric acid	95.1	HMDB0003355	Organic acids and derivatives	Carboxylic acids and derivatives	Amino acids, peptides, and analogues	2.38585	0.0456331	0.224668	2.7063	6.52645	0.431939	0.0661827	0.338157	0.126568	0.141506	0.962212	0.132532	0.890657	0.0501047	0.114738	0.0562006	0.0612793	0.0486357	0.0661381
